# Supplementary material for: Addressing challenges in routine health data reporting in Burkina Faso through Bayesian spatiotemporal prediction of weekly clinical malaria incidence
Source: Sci Rep. 2020 Oct 6;10:16568. doi: 10.1038/s41598-020-73601-3 (PMC7538437; doi:10.1038/s41598-020-73601-3)
Supplement: Supplementary file 7 — Supplementary Table S2. [file 41598_2020_73601_MOESM7_ESM.xlsx]

## Sheet: Sheet 1
Table S2 : Forecasted weekly absolute malaria cases count number for each health-district and their uncertainties in 2019
Region	Health District	Year	Week	Number of inhabitant	Malaria absolute case count : forecated values
					Median	Lower limit of 95%CrI	Upper limit of 95%CrI
Boucle du Mouhoun	Boromo	2019	1	272457	3028	1946	4713
Boucle du Mouhoun	Dédougou	2019	1	373174	3919	2518	6098
Boucle du Mouhoun	Nouna	2019	1	326120	3539	2275	5508
Boucle du Mouhoun	Solenzo	2019	1	330737	3665	2355	5703
Boucle du Mouhoun	Toma	2019	1	190401	2353	1512	3662
Boucle du Mouhoun	Tougan	2019	1	249716	2039	1310	3174
Cascades	Banfora	2019	1	409682	6228	4003	9692
Cascades	Mangodara	2019	1	407971	5216	3352	8116
Cascades	Sindou	2019	1	164820	2613	1679	4066
Centre	Baskuy	2019	1	255300	1737	1116	2704
Centre	Bogodogo	2019	1	1074698	7766	4991	12086
Centre	Boulmiougou	2019	1	1213529	9302	5978	14479
Centre	Nongr-Massom	2019	1	694394	3378	2171	5259
Centre	Sig-Nonghin	2019	1	415146	4706	3024	7325
Centre-Est	Bittou	2019	1	141323	1941	1248	3022
Centre-Est	Garango	2019	1	202218	3503	2250	5453
Centre-Est	Koupéla	2019	1	224264	3103	1994	4830
Centre-Est	Ouargaye	2019	1	365069	4675	3005	7276
Centre-Est	Pouytenga	2019	1	218205	2678	1721	4168
Centre-Est	Tenkodogo	2019	1	259785	3921	2520	6102
Centre-Est	Zabré	2019	1	130481	2313	1486	3600
Centre-Nord	Barsalogo	2019	1	203256	1771	1138	2757
Centre-Nord	Boulsa	2019	1	205118	1944	1249	3026
Centre-Nord	Boussouma	2019	1	191310	1426	916	2219
Centre-Nord	Kaya	2019	1	377989	3107	1997	4837
Centre-Nord	Koungoussi	2019	1	341238	4155	2670	6467
Centre-Nord	Tougouri	2019	1	225662	1732	1112	2696
Centre-Ouest	Koudougou	2019	1	359866	5997	3854	9334
Centre-Ouest	Léo	2019	1	295021	4396	2825	6841
Centre-Ouest	Nanoro	2019	1	149438	2345	1507	3651
Centre-Ouest	Réo	2019	1	180781	1795	1153	2793
Centre-Ouest	Sabou	2019	1	125390	1616	1038	2516
Centre-Ouest	Sapouy	2019	1	281889	3402	2186	5294
Centre-Ouest	Tenado	2019	1	165453	1261	810	1962
Centre-Sud	Kombissiri	2019	1	169124	2424	1558	3772
Centre-Sud	Manga	2019	1	305184	4377	2813	6812
Centre-Sud	Pô	2019	1	224208	2254	1448	3508
Centre-Sud	Saponé	2019	1	87614	1205	774	1876
Est	Bogandé	2019	1	372482	3582	2302	5576
Est	Diapaga	2019	1	514176	6335	4071	9858
Est	Fada	2019	1	442606	7027	4516	10938
Est	Gayeri	2019	1	131024	1730	1111	2693
Est	Manni	2019	1	175385	2006	1289	3122
Est	Pama	2019	1	166476	1882	1209	2929
Hauts Bassins	Dafra	2019	1	416151	4110	2641	6396
Hauts Bassins	Dandé	2019	1	228821	3034	1950	4722
Hauts Bassins	Dô	2019	1	606754	5136	3301	7993
Hauts Bassins	Houndé	2019	1	338600	4199	2699	6534
Hauts Bassins	Karangasso Vigué	2019	1	127404	1764	1134	2746
Hauts Bassins	Lena	2019	1	57336	890	572	1385
Hauts Bassins	N' Dorola	2019	1	246633	837	538	1303
Hauts Bassins	Orodara	2019	1	180817	3103	1993	4831
Nord	Gourcy	2019	1	217907	3195	2054	4973
Nord	Ouahigouya	2019	1	318168	4323	2778	6729
Nord	Séguenega	2019	1	196246	2298	1477	3577
Nord	Thiou	2019	1	145756	2073	1331	3228
Nord	Titao	2019	1	178927	2179	1400	3391
Nord	Yako	2019	1	375180	4520	2905	7035
Plateau Central	Boussé	2019	1	157262	1952	1254	3038
Plateau Central	Ziniaré	2019	1	283770	4446	2856	6921
Plateau Central	Zorgho	2019	1	395150	6230	4003	9700
Sahel	Djibo	2019	1	468045	3431	2205	5341
Sahel	Dori	2019	1	350710	2154	1383	3354
Sahel	Gorom - G	2019	1	291230	2382	1531	3708
Sahel	Sebba	2019	1	223691	1868	1200	2908
Sud-Ouest	Batié	2019	1	97525	1891	1215	2943
Sud-Ouest	Dano	2019	1	226020	6196	3981	9646
Sud-Ouest	Diébougou	2019	1	152758	2216	1424	3448
Sud-Ouest	Gaoua	2019	1	169149	3476	2233	5410
Sud-Ouest	Kampti	2019	1	186097	1896	1218	2951
Boucle du Mouhoun	Boromo	2019	2	272457	2738	1709	4381
Boucle du Mouhoun	Dédougou	2019	2	373174	3533	2206	5655
Boucle du Mouhoun	Nouna	2019	2	326120	3253	2031	5206
Boucle du Mouhoun	Solenzo	2019	2	330737	3307	2064	5293
Boucle du Mouhoun	Toma	2019	2	190401	2147	1340	3436
Boucle du Mouhoun	Tougan	2019	2	249716	1901	1186	3043
Cascades	Banfora	2019	2	409682	5782	3610	9254
Cascades	Mangodara	2019	2	407971	4695	2931	7513
Cascades	Sindou	2019	2	164820	2337	1458	3740
Centre	Baskuy	2019	2	255300	1576	984	2522
Centre	Bogodogo	2019	2	1074698	7101	4433	11363
Centre	Boulmiougou	2019	2	1213529	8438	5268	13504
Centre	Nongr-Massom	2019	2	694394	3064	1913	4905
Centre	Sig-Nonghin	2019	2	415146	4271	2667	6836
Centre-Est	Bittou	2019	2	141323	1815	1133	2905
Centre-Est	Garango	2019	2	202218	3186	1988	5101
Centre-Est	Koupéla	2019	2	224264	2874	1794	4600
Centre-Est	Ouargaye	2019	2	365069	4383	2736	7014
Centre-Est	Pouytenga	2019	2	218205	2481	1548	3970
Centre-Est	Tenkodogo	2019	2	259785	3615	2256	5785
Centre-Est	Zabré	2019	2	130481	2086	1302	3340
Centre-Nord	Barsalogo	2019	2	203256	1661	1036	2658
Centre-Nord	Boulsa	2019	2	205118	1801	1124	2883
Centre-Nord	Boussouma	2019	2	191310	1315	821	2105
Centre-Nord	Kaya	2019	2	377989	2913	1818	4663
Centre-Nord	Koungoussi	2019	2	341238	3771	2354	6035
Centre-Nord	Tougouri	2019	2	225662	1623	1013	2599
Centre-Ouest	Koudougou	2019	2	359866	5570	3477	8914
Centre-Ouest	Léo	2019	2	295021	4010	2503	6418
Centre-Ouest	Nanoro	2019	2	149438	2136	1333	3419
Centre-Ouest	Réo	2019	2	180781	1629	1017	2607
Centre-Ouest	Sabou	2019	2	125390	1466	915	2347
Centre-Ouest	Sapouy	2019	2	281889	3103	1937	4966
Centre-Ouest	Tenado	2019	2	165453	1141	712	1827
Centre-Sud	Kombissiri	2019	2	169124	2216	1383	3547
Centre-Sud	Manga	2019	2	305184	3966	2475	6347
Centre-Sud	Pô	2019	2	224208	2022	1262	3237
Centre-Sud	Saponé	2019	2	87614	1093	682	1750
Est	Bogandé	2019	2	372482	3349	2090	5360
Est	Diapaga	2019	2	514176	6057	3781	9694
Est	Fada	2019	2	442606	6613	4128	10586
Est	Gayeri	2019	2	131024	1654	1032	2648
Est	Manni	2019	2	175385	1904	1188	3047
Est	Pama	2019	2	166476	1756	1096	2811
Hauts Bassins	Dafra	2019	2	416151	3688	2302	5902
Hauts Bassins	Dandé	2019	2	228821	2717	1696	4348
Hauts Bassins	Dô	2019	2	606754	4608	2877	7375
Hauts Bassins	Houndé	2019	2	338600	3804	2375	6087
Hauts Bassins	Karangasso Vigué	2019	2	127404	1612	1007	2580
Hauts Bassins	Lena	2019	2	57336	806	503	1291
Hauts Bassins	N' Dorola	2019	2	246633	750	468	1200
Hauts Bassins	Orodara	2019	2	180817	2787	1739	4462
Nord	Gourcy	2019	2	217907	2976	1858	4764
Nord	Ouahigouya	2019	2	318168	4129	2577	6609
Nord	Séguenega	2019	2	196246	2134	1332	3416
Nord	Thiou	2019	2	145756	1983	1237	3175
Nord	Titao	2019	2	178927	2081	1299	3331
Nord	Yako	2019	2	375180	4116	2570	6588
Plateau Central	Boussé	2019	2	157262	1771	1106	2836
Plateau Central	Ziniaré	2019	2	283770	4101	2559	6566
Plateau Central	Zorgho	2019	2	395150	5708	3562	9139
Sahel	Djibo	2019	2	468045	3311	2067	5300
Sahel	Dori	2019	2	350710	2100	1310	3362
Sahel	Gorom - G	2019	2	291230	2322	1449	3717
Sahel	Sebba	2019	2	223691	1794	1119	2872
Sud-Ouest	Batié	2019	2	97525	1760	1098	2816
Sud-Ouest	Dano	2019	2	226020	5636	3518	9023
Sud-Ouest	Diébougou	2019	2	152758	2033	1269	3254
Sud-Ouest	Gaoua	2019	2	169149	3213	2005	5142
Sud-Ouest	Kampti	2019	2	186097	1753	1094	2805
Boucle du Mouhoun	Boromo	2019	3	272457	2778	1692	4554
Boucle du Mouhoun	Dédougou	2019	3	373174	3570	2174	5851
Boucle du Mouhoun	Nouna	2019	3	326120	3300	2010	5410
Boucle du Mouhoun	Solenzo	2019	3	330737	3399	2070	5573
Boucle du Mouhoun	Toma	2019	3	190401	2196	1337	3600
Boucle du Mouhoun	Tougan	2019	3	249716	1938	1180	3177
Cascades	Banfora	2019	3	409682	5656	3445	9271
Cascades	Mangodara	2019	3	407971	4775	2909	7826
Cascades	Sindou	2019	3	164820	2383	1451	3907
Centre	Baskuy	2019	3	255300	1622	988	2658
Centre	Bogodogo	2019	3	1074698	7223	4400	11839
Centre	Boulmiougou	2019	3	1213529	8683	5289	14231
Centre	Nongr-Massom	2019	3	694394	3153	1921	5169
Centre	Sig-Nonghin	2019	3	415146	4430	2698	7261
Centre-Est	Bittou	2019	3	141323	1781	1084	2919
Centre-Est	Garango	2019	3	202218	3203	1950	5252
Centre-Est	Koupéla	2019	3	224264	2849	1735	4670
Centre-Est	Ouargaye	2019	3	365069	4281	2607	7017
Centre-Est	Pouytenga	2019	3	218205	2458	1497	4029
Centre-Est	Tenkodogo	2019	3	259785	3587	2184	5879
Centre-Est	Zabré	2019	3	130481	2118	1290	3473
Centre-Nord	Barsalogo	2019	3	203256	1698	1034	2784
Centre-Nord	Boulsa	2019	3	205118	1817	1106	2979
Centre-Nord	Boussouma	2019	3	191310	1349	821	2212
Centre-Nord	Kaya	2019	3	377989	2979	1814	4884
Centre-Nord	Koungoussi	2019	3	341238	3901	2376	6394
Centre-Nord	Tougouri	2019	3	225662	1660	1011	2722
Centre-Ouest	Koudougou	2019	3	359866	5729	3489	9391
Centre-Ouest	Léo	2019	3	295021	4117	2507	6749
Centre-Ouest	Nanoro	2019	3	149438	2208	1345	3621
Centre-Ouest	Réo	2019	3	180781	1685	1026	2762
Centre-Ouest	Sabou	2019	3	125390	1509	918	2474
Centre-Ouest	Sapouy	2019	3	281889	3159	1924	5179
Centre-Ouest	Tenado	2019	3	165453	1171	713	1919
Centre-Sud	Kombissiri	2019	3	169124	2254	1373	3696
Centre-Sud	Manga	2019	3	305184	4021	2449	6592
Centre-Sud	Pô	2019	3	224208	2059	1254	3375
Centre-Sud	Saponé	2019	3	87614	1125	685	1844
Est	Bogandé	2019	3	372482	3331	2028	5461
Est	Diapaga	2019	3	514176	5790	3526	9492
Est	Fada	2019	3	442606	6464	3936	10598
Est	Gayeri	2019	3	131024	1611	981	2642
Est	Manni	2019	3	175385	1897	1155	3110
Est	Pama	2019	3	166476	1714	1043	2810
Hauts Bassins	Dafra	2019	3	416151	3734	2274	6121
Hauts Bassins	Dandé	2019	3	228821	2788	1698	4570
Hauts Bassins	Dô	2019	3	606754	4666	2842	7649
Hauts Bassins	Houndé	2019	3	338600	3857	2350	6322
Hauts Bassins	Karangasso Vigué	2019	3	127404	1620	987	2656
Hauts Bassins	Lena	2019	3	57336	818	498	1341
Hauts Bassins	N' Dorola	2019	3	246633	769	468	1261
Hauts Bassins	Orodara	2019	3	180817	2818	1716	4621
Nord	Gourcy	2019	3	217907	3051	1858	5003
Nord	Ouahigouya	2019	3	318168	4214	2566	6909
Nord	Séguenega	2019	3	196246	2195	1337	3599
Nord	Thiou	2019	3	145756	2029	1235	3328
Nord	Titao	2019	3	178927	2124	1293	3482
Nord	Yako	2019	3	375180	4256	2592	6978
Plateau Central	Boussé	2019	3	157262	1837	1119	3012
Plateau Central	Ziniaré	2019	3	283770	4206	2561	6898
Plateau Central	Zorgho	2019	3	395150	5736	3492	9406
Sahel	Djibo	2019	3	468045	3376	2056	5536
Sahel	Dori	2019	3	350710	2083	1268	3416
Sahel	Gorom - G	2019	3	291230	2304	1403	3777
Sahel	Sebba	2019	3	223691	1765	1074	2894
Sud-Ouest	Batié	2019	3	97525	1795	1093	2942
Sud-Ouest	Dano	2019	3	226020	5719	3482	9378
Sud-Ouest	Diébougou	2019	3	152758	2056	1253	3370
Sud-Ouest	Gaoua	2019	3	169149	3258	1984	5341
Sud-Ouest	Kampti	2019	3	186097	1778	1083	2914
Boucle du Mouhoun	Boromo	2019	4	272457	2604	1566	4324
Boucle du Mouhoun	Dédougou	2019	4	373174	3360	2021	5581
Boucle du Mouhoun	Nouna	2019	4	326120	3154	1896	5238
Boucle du Mouhoun	Solenzo	2019	4	330737	3274	1969	5439
Boucle du Mouhoun	Toma	2019	4	190401	2056	1236	3416
Boucle du Mouhoun	Tougan	2019	4	249716	1831	1101	3042
Cascades	Banfora	2019	4	409682	5336	3208	8862
Cascades	Mangodara	2019	4	407971	4501	2707	7474
Cascades	Sindou	2019	4	164820	2249	1352	3736
Centre	Baskuy	2019	4	255300	1536	923	2550
Centre	Bogodogo	2019	4	1074698	6790	4084	11275
Centre	Boulmiougou	2019	4	1213529	8223	4945	13656
Centre	Nongr-Massom	2019	4	694394	2986	1796	4960
Centre	Sig-Nonghin	2019	4	415146	4157	2500	6904
Centre-Est	Bittou	2019	4	141323	1655	995	2750
Centre-Est	Garango	2019	4	202218	3018	1814	5015
Centre-Est	Koupéla	2019	4	224264	2694	1619	4474
Centre-Est	Ouargaye	2019	4	365069	4090	2459	6792
Centre-Est	Pouytenga	2019	4	218205	2325	1398	3861
Centre-Est	Tenkodogo	2019	4	259785	3404	2046	5653
Centre-Est	Zabré	2019	4	130481	1945	1169	3231
Centre-Nord	Barsalogo	2019	4	203256	1592	957	2645
Centre-Nord	Boulsa	2019	4	205118	1710	1028	2841
Centre-Nord	Boussouma	2019	4	191310	1272	764	2113
Centre-Nord	Kaya	2019	4	377989	2793	1679	4640
Centre-Nord	Koungoussi	2019	4	341238	3684	2215	6119
Centre-Nord	Tougouri	2019	4	225662	1557	935	2586
Centre-Ouest	Koudougou	2019	4	359866	5377	3233	8932
Centre-Ouest	Léo	2019	4	295021	3823	2299	6351
Centre-Ouest	Nanoro	2019	4	149438	2070	1244	3438
Centre-Ouest	Réo	2019	4	180781	1591	957	2643
Centre-Ouest	Sabou	2019	4	125390	1429	859	2374
Centre-Ouest	Sapouy	2019	4	281889	2975	1789	4941
Centre-Ouest	Tenado	2019	4	165453	1102	662	1830
Centre-Sud	Kombissiri	2019	4	169124	2119	1274	3520
Centre-Sud	Manga	2019	4	305184	3768	2265	6258
Centre-Sud	Pô	2019	4	224208	1887	1134	3134
Centre-Sud	Saponé	2019	4	87614	1065	640	1770
Est	Bogandé	2019	4	372482	3151	1894	5235
Est	Diapaga	2019	4	514176	5565	3346	9245
Est	Fada	2019	4	442606	6141	3691	10202
Est	Gayeri	2019	4	131024	1540	925	2558
Est	Manni	2019	4	175385	1781	1071	2958
Est	Pama	2019	4	166476	1630	980	2708
Hauts Bassins	Dafra	2019	4	416151	3494	2101	5804
Hauts Bassins	Dandé	2019	4	228821	2676	1609	4444
Hauts Bassins	Dô	2019	4	606754	4367	2626	7253
Hauts Bassins	Houndé	2019	4	338600	3614	2174	6002
Hauts Bassins	Karangasso Vigué	2019	4	127404	1523	916	2530
Hauts Bassins	Lena	2019	4	57336	766	460	1273
Hauts Bassins	N' Dorola	2019	4	246633	738	444	1227
Hauts Bassins	Orodara	2019	4	180817	2659	1598	4417
Nord	Gourcy	2019	4	217907	2871	1726	4769
Nord	Ouahigouya	2019	4	318168	3988	2398	6626
Nord	Séguenega	2019	4	196246	2060	1239	3423
Nord	Thiou	2019	4	145756	1920	1154	3191
Nord	Titao	2019	4	178927	2010	1209	3339
Nord	Yako	2019	4	375180	3989	2399	6626
Plateau Central	Boussé	2019	4	157262	1724	1036	2864
Plateau Central	Ziniaré	2019	4	283770	3965	2383	6589
Plateau Central	Zorgho	2019	4	395150	5399	3245	8972
Sahel	Djibo	2019	4	468045	3194	1920	5305
Sahel	Dori	2019	4	350710	1980	1190	3289
Sahel	Gorom - G	2019	4	291230	2189	1316	3637
Sahel	Sebba	2019	4	223691	1664	1000	2765
Sud-Ouest	Batié	2019	4	97525	1601	962	2659
Sud-Ouest	Dano	2019	4	226020	5329	3204	8855
Sud-Ouest	Diébougou	2019	4	152758	1915	1151	3180
Sud-Ouest	Gaoua	2019	4	169149	3003	1805	4988
Sud-Ouest	Kampti	2019	4	186097	1638	985	2721
Boucle du Mouhoun	Boromo	2019	5	272457	2675	1596	4481
Boucle du Mouhoun	Dédougou	2019	5	373174	3461	2066	5799
Boucle du Mouhoun	Nouna	2019	5	326120	3304	1972	5536
Boucle du Mouhoun	Solenzo	2019	5	330737	3394	2025	5687
Boucle du Mouhoun	Toma	2019	5	190401	2133	1273	3574
Boucle du Mouhoun	Tougan	2019	5	249716	1939	1157	3250
Cascades	Banfora	2019	5	409682	5438	3246	9110
Cascades	Mangodara	2019	5	407971	4580	2734	7671
Cascades	Sindou	2019	5	164820	2272	1356	3806
Centre	Baskuy	2019	5	255300	1580	943	2648
Centre	Bogodogo	2019	5	1074698	7056	4212	11818
Centre	Boulmiougou	2019	5	1213529	8463	5052	14177
Centre	Nongr-Massom	2019	5	694394	3074	1834	5149
Centre	Sig-Nonghin	2019	5	415146	4348	2595	7284
Centre-Est	Bittou	2019	5	141323	1628	972	2728
Centre-Est	Garango	2019	5	202218	3016	1799	5056
Centre-Est	Koupéla	2019	5	224264	2736	1633	4585
Centre-Est	Ouargaye	2019	5	365069	4037	2409	6762
Centre-Est	Pouytenga	2019	5	218205	2362	1409	3956
Centre-Est	Tenkodogo	2019	5	259785	3377	2015	5657
Centre-Est	Zabré	2019	5	130481	1918	1144	3214
Centre-Nord	Barsalogo	2019	5	203256	1676	1000	2809
Centre-Nord	Boulsa	2019	5	205118	1764	1052	2956
Centre-Nord	Boussouma	2019	5	191310	1324	790	2220
Centre-Nord	Kaya	2019	5	377989	2940	1754	4928
Centre-Nord	Koungoussi	2019	5	341238	3766	2248	6310
Centre-Nord	Tougouri	2019	5	225662	1638	977	2746
Centre-Ouest	Koudougou	2019	5	359866	5722	3415	9590
Centre-Ouest	Léo	2019	5	295021	3911	2334	6553
Centre-Ouest	Nanoro	2019	5	149438	2147	1281	3598
Centre-Ouest	Réo	2019	5	180781	1627	971	2725
Centre-Ouest	Sabou	2019	5	125390	1470	877	2465
Centre-Ouest	Sapouy	2019	5	281889	3036	1812	5086
Centre-Ouest	Tenado	2019	5	165453	1125	671	1885
Centre-Sud	Kombissiri	2019	5	169124	2202	1314	3690
Centre-Sud	Manga	2019	5	305184	3887	2320	6513
Centre-Sud	Pô	2019	5	224208	1884	1124	3156
Centre-Sud	Saponé	2019	5	87614	1096	654	1837
Est	Bogandé	2019	5	372482	3223	1923	5401
Est	Diapaga	2019	5	514176	5440	3246	9114
Est	Fada	2019	5	442606	6185	3691	10365
Est	Gayeri	2019	5	131024	1539	918	2580
Est	Manni	2019	5	175385	1847	1102	3096
Est	Pama	2019	5	166476	1592	950	2667
Hauts Bassins	Dafra	2019	5	416151	3643	2174	6104
Hauts Bassins	Dandé	2019	5	228821	2721	1624	4560
Hauts Bassins	Dô	2019	5	606754	4553	2718	7628
Hauts Bassins	Houndé	2019	5	338600	3729	2226	6246
Hauts Bassins	Karangasso Vigué	2019	5	127404	1539	918	2577
Hauts Bassins	Lena	2019	5	57336	790	472	1324
Hauts Bassins	N' Dorola	2019	5	246633	751	448	1258
Hauts Bassins	Orodara	2019	5	180817	2710	1616	4541
Nord	Gourcy	2019	5	217907	3058	1825	5125
Nord	Ouahigouya	2019	5	318168	4335	2586	7266
Nord	Séguenega	2019	5	196246	2193	1308	3675
Nord	Thiou	2019	5	145756	2068	1233	3467
Nord	Titao	2019	5	178927	2185	1303	3662
Nord	Yako	2019	5	375180	4137	2469	6933
Plateau Central	Boussé	2019	5	157262	1803	1076	3022
Plateau Central	Ziniaré	2019	5	283770	4130	2464	6923
Plateau Central	Zorgho	2019	5	395150	5541	3306	9288
Sahel	Djibo	2019	5	468045	3499	2088	5865
Sahel	Dori	2019	5	350710	2089	1246	3502
Sahel	Gorom - G	2019	5	291230	2310	1378	3872
Sahel	Sebba	2019	5	223691	1688	1007	2828
Sud-Ouest	Batié	2019	5	97525	1599	954	2679
Sud-Ouest	Dano	2019	5	226020	5455	3255	9142
Sud-Ouest	Diébougou	2019	5	152758	1920	1146	3216
Sud-Ouest	Gaoua	2019	5	169149	2970	1773	4976
Sud-Ouest	Kampti	2019	5	186097	1621	967	2715
Boucle du Mouhoun	Boromo	2019	6	272457	2607	1552	4382
Boucle du Mouhoun	Dédougou	2019	6	373174	3369	2006	5663
Boucle du Mouhoun	Nouna	2019	6	326120	3270	1947	5497
Boucle du Mouhoun	Solenzo	2019	6	330737	3303	1966	5552
Boucle du Mouhoun	Toma	2019	6	190401	2083	1240	3502
Boucle du Mouhoun	Tougan	2019	6	249716	1893	1127	3184
Cascades	Banfora	2019	6	409682	5285	3146	8882
Cascades	Mangodara	2019	6	407971	4493	2675	7549
Cascades	Sindou	2019	6	164820	2219	1321	3729
Centre	Baskuy	2019	6	255300	1538	916	2585
Centre	Bogodogo	2019	6	1074698	6871	4091	11546
Centre	Boulmiougou	2019	6	1213529	8238	4905	13844
Centre	Nongr-Massom	2019	6	694394	2992	1781	5028
Centre	Sig-Nonghin	2019	6	415146	4243	2527	7133
Centre-Est	Bittou	2019	6	141323	1649	982	2772
Centre-Est	Garango	2019	6	202218	3008	1790	5058
Centre-Est	Koupéla	2019	6	224264	2749	1637	4621
Centre-Est	Ouargaye	2019	6	365069	4184	2491	7032
Centre-Est	Pouytenga	2019	6	218205	2373	1412	3988
Centre-Est	Tenkodogo	2019	6	259785	3449	2053	5797
Centre-Est	Zabré	2019	6	130481	1922	1144	3232
Centre-Nord	Barsalogo	2019	6	203256	1619	964	2722
Centre-Nord	Boulsa	2019	6	205118	1736	1033	2918
Centre-Nord	Boussouma	2019	6	191310	1291	768	2170
Centre-Nord	Kaya	2019	6	377989	2840	1690	4775
Centre-Nord	Koungoussi	2019	6	341238	3660	2179	6152
Centre-Nord	Tougouri	2019	6	225662	1583	942	2661
Centre-Ouest	Koudougou	2019	6	359866	5514	3283	9270
Centre-Ouest	Léo	2019	6	295021	3784	2253	6360
Centre-Ouest	Nanoro	2019	6	149438	2096	1248	3524
Centre-Ouest	Réo	2019	6	180781	1581	941	2657
Centre-Ouest	Sabou	2019	6	125390	1431	852	2407
Centre-Ouest	Sapouy	2019	6	281889	2976	1771	5002
Centre-Ouest	Tenado	2019	6	165453	1094	651	1839
Centre-Sud	Kombissiri	2019	6	169124	2144	1276	3605
Centre-Sud	Manga	2019	6	305184	3734	2223	6276
Centre-Sud	Pô	2019	6	224208	1870	1113	3144
Centre-Sud	Saponé	2019	6	87614	1067	635	1794
Est	Bogandé	2019	6	372482	3202	1906	5383
Est	Diapaga	2019	6	514176	5688	3386	9561
Est	Fada	2019	6	442606	6297	3748	10587
Est	Gayeri	2019	6	131024	1569	934	2638
Est	Manni	2019	6	175385	1830	1089	3076
Est	Pama	2019	6	166476	1653	984	2779
Hauts Bassins	Dafra	2019	6	416151	3504	2086	5890
Hauts Bassins	Dandé	2019	6	228821	2618	1558	4400
Hauts Bassins	Dô	2019	6	606754	4380	2607	7360
Hauts Bassins	Houndé	2019	6	338600	3582	2133	6018
Hauts Bassins	Karangasso Vigué	2019	6	127404	1469	875	2468
Hauts Bassins	Lena	2019	6	57336	759	452	1276
Hauts Bassins	N' Dorola	2019	6	246633	722	430	1214
Hauts Bassins	Orodara	2019	6	180817	2633	1567	4427
Nord	Gourcy	2019	6	217907	2944	1753	4950
Nord	Ouahigouya	2019	6	318168	4149	2469	6977
Nord	Séguenega	2019	6	196246	2113	1257	3552
Nord	Thiou	2019	6	145756	2001	1191	3367
Nord	Titao	2019	6	178927	2091	1245	3516
Nord	Yako	2019	6	375180	4039	2405	6791
Plateau Central	Boussé	2019	6	157262	1760	1047	2960
Plateau Central	Ziniaré	2019	6	283770	4024	2395	6768
Plateau Central	Zorgho	2019	6	395150	5504	3275	9256
Sahel	Djibo	2019	6	468045	3318	1975	5578
Sahel	Dori	2019	6	350710	2060	1226	3464
Sahel	Gorom - G	2019	6	291230	2278	1356	3830
Sahel	Sebba	2019	6	223691	1715	1021	2884
Sud-Ouest	Batié	2019	6	97525	1540	917	2589
Sud-Ouest	Dano	2019	6	226020	5212	3102	8762
Sud-Ouest	Diébougou	2019	6	152758	1842	1097	3096
Sud-Ouest	Gaoua	2019	6	169149	2864	1705	4813
Sud-Ouest	Kampti	2019	6	186097	1563	930	2626
Boucle du Mouhoun	Boromo	2019	7	272457	2405	1430	4052
Boucle du Mouhoun	Dédougou	2019	7	373174	3066	1822	5166
Boucle du Mouhoun	Nouna	2019	7	326120	2879	1711	4850
Boucle du Mouhoun	Solenzo	2019	7	330737	2938	1746	4950
Boucle du Mouhoun	Toma	2019	7	190401	1870	1111	3150
Boucle du Mouhoun	Tougan	2019	7	249716	1679	997	2829
Cascades	Banfora	2019	7	409682	4982	2961	8393
Cascades	Mangodara	2019	7	407971	4186	2488	7051
Cascades	Sindou	2019	7	164820	2054	1221	3461
Centre	Baskuy	2019	7	255300	1428	849	2406
Centre	Bogodogo	2019	7	1074698	6421	3817	10816
Centre	Boulmiougou	2019	7	1213529	7648	4546	12884
Centre	Nongr-Massom	2019	7	694394	2778	1651	4680
Centre	Sig-Nonghin	2019	7	415146	3850	2289	6487
Centre-Est	Bittou	2019	7	141323	1534	912	2585
Centre-Est	Garango	2019	7	202218	2814	1672	4743
Centre-Est	Koupéla	2019	7	224264	2576	1531	4340
Centre-Est	Ouargaye	2019	7	365069	3860	2294	6502
Centre-Est	Pouytenga	2019	7	218205	2223	1321	3745
Centre-Est	Tenkodogo	2019	7	259785	3179	1890	5357
Centre-Est	Zabré	2019	7	130481	1776	1056	2994
Centre-Nord	Barsalogo	2019	7	203256	1485	882	2503
Centre-Nord	Boulsa	2019	7	205118	1613	958	2719
Centre-Nord	Boussouma	2019	7	191310	1180	701	1990
Centre-Nord	Kaya	2019	7	377989	2605	1548	4391
Centre-Nord	Koungoussi	2019	7	341238	3382	2010	5698
Centre-Nord	Tougouri	2019	7	225662	1452	862	2447
Centre-Ouest	Koudougou	2019	7	359866	5024	2986	8466
Centre-Ouest	Léo	2019	7	295021	3620	2152	6100
Centre-Ouest	Nanoro	2019	7	149438	1892	1125	3189
Centre-Ouest	Réo	2019	7	180781	1461	868	2461
Centre-Ouest	Sabou	2019	7	125390	1329	789	2240
Centre-Ouest	Sapouy	2019	7	281889	2805	1667	4727
Centre-Ouest	Tenado	2019	7	165453	1005	597	1693
Centre-Sud	Kombissiri	2019	7	169124	2004	1191	3377
Centre-Sud	Manga	2019	7	305184	3495	2077	5890
Centre-Sud	Pô	2019	7	224208	1756	1043	2958
Centre-Sud	Saponé	2019	7	87614	991	589	1670
Est	Bogandé	2019	7	372482	3014	1791	5080
Est	Diapaga	2019	7	514176	5460	3245	9201
Est	Fada	2019	7	442606	5931	3524	9995
Est	Gayeri	2019	7	131024	1509	897	2544
Est	Manni	2019	7	175385	1724	1024	2905
Est	Pama	2019	7	166476	1536	913	2588
Hauts Bassins	Dafra	2019	7	416151	3220	1914	5426
Hauts Bassins	Dandé	2019	7	228821	2365	1405	3984
Hauts Bassins	Dô	2019	7	606754	4025	2392	6780
Hauts Bassins	Houndé	2019	7	338600	3353	1993	5648
Hauts Bassins	Karangasso Vigué	2019	7	127404	1419	843	2390
Hauts Bassins	Lena	2019	7	57336	711	422	1198
Hauts Bassins	N' Dorola	2019	7	246633	653	388	1100
Hauts Bassins	Orodara	2019	7	180817	2482	1475	4183
Nord	Gourcy	2019	7	217907	2659	1581	4482
Nord	Ouahigouya	2019	7	318168	3764	2237	6344
Nord	Séguenega	2019	7	196246	1925	1144	3244
Nord	Thiou	2019	7	145756	1793	1065	3023
Nord	Titao	2019	7	178927	1897	1127	3197
Nord	Yako	2019	7	375180	3647	2168	6145
Plateau Central	Boussé	2019	7	157262	1597	949	2692
Plateau Central	Ziniaré	2019	7	283770	3681	2187	6206
Plateau Central	Zorgho	2019	7	395150	5125	3045	8640
Sahel	Djibo	2019	7	468045	3049	1812	5138
Sahel	Dori	2019	7	350710	1938	1151	3268
Sahel	Gorom - G	2019	7	291230	2144	1274	3613
Sahel	Sebba	2019	7	223691	1658	985	2794
Sud-Ouest	Batié	2019	7	97525	1453	863	2447
Sud-Ouest	Dano	2019	7	226020	4994	2967	8416
Sud-Ouest	Diébougou	2019	7	152758	1790	1064	3015
Sud-Ouest	Gaoua	2019	7	169149	2757	1638	4645
Sud-Ouest	Kampti	2019	7	186097	1504	894	2534
Boucle du Mouhoun	Boromo	2019	8	272457	2386	1417	4024
Boucle du Mouhoun	Dédougou	2019	8	373174	3038	1804	5125
Boucle du Mouhoun	Nouna	2019	8	326120	2820	1675	4757
Boucle du Mouhoun	Solenzo	2019	8	330737	2859	1698	4822
Boucle du Mouhoun	Toma	2019	8	190401	1852	1100	3124
Boucle du Mouhoun	Tougan	2019	8	249716	1650	979	2783
Cascades	Banfora	2019	8	409682	4903	2912	8269
Cascades	Mangodara	2019	8	407971	4183	2485	7055
Cascades	Sindou	2019	8	164820	2055	1220	3466
Centre	Baskuy	2019	8	255300	1436	852	2421
Centre	Bogodogo	2019	8	1074698	6505	3864	10970
Centre	Boulmiougou	2019	8	1213529	7687	4566	12965
Centre	Nongr-Massom	2019	8	694394	2792	1658	4709
Centre	Sig-Nonghin	2019	8	415146	3854	2289	6500
Centre-Est	Bittou	2019	8	141323	1599	949	2697
Centre-Est	Garango	2019	8	202218	2883	1712	4866
Centre-Est	Koupéla	2019	8	224264	2649	1573	4468
Centre-Est	Ouargaye	2019	8	365069	4026	2391	6791
Centre-Est	Pouytenga	2019	8	218205	2286	1357	3856
Centre-Est	Tenkodogo	2019	8	259785	3289	1953	5548
Centre-Est	Zabré	2019	8	130481	1856	1102	3131
Centre-Nord	Barsalogo	2019	8	203256	1487	883	2509
Centre-Nord	Boulsa	2019	8	205118	1642	975	2771
Centre-Nord	Boussouma	2019	8	191310	1192	708	2012
Centre-Nord	Kaya	2019	8	377989	2609	1549	4402
Centre-Nord	Koungoussi	2019	8	341238	3375	2004	5693
Centre-Nord	Tougouri	2019	8	225662	1454	863	2453
Centre-Ouest	Koudougou	2019	8	359866	4981	2958	8403
Centre-Ouest	Léo	2019	8	295021	3600	2138	6072
Centre-Ouest	Nanoro	2019	8	149438	1884	1119	3179
Centre-Ouest	Réo	2019	8	180781	1458	866	2459
Centre-Ouest	Sabou	2019	8	125390	1336	793	2254
Centre-Ouest	Sapouy	2019	8	281889	2820	1674	4757
Centre-Ouest	Tenado	2019	8	165453	999	593	1685
Centre-Sud	Kombissiri	2019	8	169124	2030	1205	3425
Centre-Sud	Manga	2019	8	305184	3440	2043	5802
Centre-Sud	Pô	2019	8	224208	1810	1075	3053
Centre-Sud	Saponé	2019	8	87614	996	591	1680
Est	Bogandé	2019	8	372482	3091	1835	5215
Est	Diapaga	2019	8	514176	5604	3328	9455
Est	Fada	2019	8	442606	6148	3651	10374
Est	Gayeri	2019	8	131024	1564	928	2639
Est	Manni	2019	8	175385	1764	1048	2977
Est	Pama	2019	8	166476	1616	959	2726
Hauts Bassins	Dafra	2019	8	416151	3161	1877	5331
Hauts Bassins	Dandé	2019	8	228821	2308	1370	3892
Hauts Bassins	Dô	2019	8	606754	3950	2346	6662
Hauts Bassins	Houndé	2019	8	338600	3300	1960	5564
Hauts Bassins	Karangasso Vigué	2019	8	127404	1397	829	2355
Hauts Bassins	Lena	2019	8	57336	699	415	1180
Hauts Bassins	N' Dorola	2019	8	246633	637	378	1074
Hauts Bassins	Orodara	2019	8	180817	2443	1450	4122
Nord	Gourcy	2019	8	217907	2628	1560	4433
Nord	Ouahigouya	2019	8	318168	3711	2203	6261
Nord	Séguenega	2019	8	196246	1909	1133	3220
Nord	Thiou	2019	8	145756	1775	1053	2996
Nord	Titao	2019	8	178927	1870	1110	3155
Nord	Yako	2019	8	375180	3632	2157	6127
Plateau Central	Boussé	2019	8	157262	1598	949	2697
Plateau Central	Ziniaré	2019	8	283770	3719	2208	6276
Plateau Central	Zorgho	2019	8	395150	5229	3104	8826
Sahel	Djibo	2019	8	468045	3025	1796	5103
Sahel	Dori	2019	8	350710	1963	1165	3313
Sahel	Gorom - G	2019	8	291230	2171	1289	3664
Sahel	Sebba	2019	8	223691	1711	1016	2888
Sud-Ouest	Batié	2019	8	97525	1520	903	2564
Sud-Ouest	Dano	2019	8	226020	4947	2938	8347
Sud-Ouest	Diébougou	2019	8	152758	1774	1054	2992
Sud-Ouest	Gaoua	2019	8	169149	2787	1655	4701
Sud-Ouest	Kampti	2019	8	186097	1521	903	2565
Boucle du Mouhoun	Boromo	2019	9	272457	2339	1388	3946
Boucle du Mouhoun	Dédougou	2019	9	373174	3005	1784	5070
Boucle du Mouhoun	Nouna	2019	9	326120	2807	1666	4736
Boucle du Mouhoun	Solenzo	2019	9	330737	2792	1657	4711
Boucle du Mouhoun	Toma	2019	9	190401	1834	1089	3095
Boucle du Mouhoun	Tougan	2019	9	249716	1651	980	2787
Cascades	Banfora	2019	9	409682	4850	2879	8182
Cascades	Mangodara	2019	9	407971	4142	2459	6986
Cascades	Sindou	2019	9	164820	2027	1203	3419
Centre	Baskuy	2019	9	255300	1388	824	2342
Centre	Bogodogo	2019	9	1074698	6216	3690	10486
Centre	Boulmiougou	2019	9	1213529	7435	4413	12542
Centre	Nongr-Massom	2019	9	694394	2700	1603	4555
Centre	Sig-Nonghin	2019	9	415146	3725	2211	6284
Centre-Est	Bittou	2019	9	141323	1536	911	2591
Centre-Est	Garango	2019	9	202218	2787	1654	4705
Centre-Est	Koupéla	2019	9	224264	2514	1492	4243
Centre-Est	Ouargaye	2019	9	365069	3854	2287	6502
Centre-Est	Pouytenga	2019	9	218205	2170	1288	3661
Centre-Est	Tenkodogo	2019	9	259785	3168	1880	5345
Centre-Est	Zabré	2019	9	130481	1799	1068	3036
Centre-Nord	Barsalogo	2019	9	203256	1418	842	2393
Centre-Nord	Boulsa	2019	9	205118	1544	916	2606
Centre-Nord	Boussouma	2019	9	191310	1134	673	1914
Centre-Nord	Kaya	2019	9	377989	2488	1476	4199
Centre-Nord	Koungoussi	2019	9	341238	3273	1943	5523
Centre-Nord	Tougouri	2019	9	225662	1386	822	2340
Centre-Ouest	Koudougou	2019	9	359866	4829	2866	8148
Centre-Ouest	Léo	2019	9	295021	3542	2103	5977
Centre-Ouest	Nanoro	2019	9	149438	1841	1092	3106
Centre-Ouest	Réo	2019	9	180781	1414	839	2386
Centre-Ouest	Sabou	2019	9	125390	1292	766	2180
Centre-Ouest	Sapouy	2019	9	281889	2750	1632	4641
Centre-Ouest	Tenado	2019	9	165453	976	579	1648
Centre-Sud	Kombissiri	2019	9	169124	1940	1151	3274
Centre-Sud	Manga	2019	9	305184	3387	2010	5714
Centre-Sud	Pô	2019	9	224208	1763	1046	2975
Centre-Sud	Saponé	2019	9	87614	963	571	1625
Est	Bogandé	2019	9	372482	2891	1715	4879
Est	Diapaga	2019	9	514176	5232	3105	8828
Est	Fada	2019	9	442606	5817	3452	9818
Est	Gayeri	2019	9	131024	1452	861	2450
Est	Manni	2019	9	175385	1637	972	2763
Est	Pama	2019	9	166476	1515	899	2558
Hauts Bassins	Dafra	2019	9	416151	3099	1840	5230
Hauts Bassins	Dandé	2019	9	228821	2265	1344	3821
Hauts Bassins	Dô	2019	9	606754	3874	2299	6535
Hauts Bassins	Houndé	2019	9	338600	3249	1929	5480
Hauts Bassins	Karangasso Vigué	2019	9	127404	1398	830	2359
Hauts Bassins	Lena	2019	9	57336	689	409	1162
Hauts Bassins	N' Dorola	2019	9	246633	625	371	1055
Hauts Bassins	Orodara	2019	9	180817	2417	1434	4078
Nord	Gourcy	2019	9	217907	2589	1536	4368
Nord	Ouahigouya	2019	9	318168	3649	2166	6159
Nord	Séguenega	2019	9	196246	1850	1098	3123
Nord	Thiou	2019	9	145756	1756	1042	2965
Nord	Titao	2019	9	178927	1839	1091	3104
Nord	Yako	2019	9	375180	3548	2106	5987
Plateau Central	Boussé	2019	9	157262	1545	917	2607
Plateau Central	Ziniaré	2019	9	283770	3536	2098	5969
Plateau Central	Zorgho	2019	9	395150	4978	2953	8403
Sahel	Djibo	2019	9	468045	2926	1737	4939
Sahel	Dori	2019	9	350710	1827	1084	3084
Sahel	Gorom - G	2019	9	291230	2020	1199	3410
Sahel	Sebba	2019	9	223691	1567	929	2644
Sud-Ouest	Batié	2019	9	97525	1499	890	2529
Sud-Ouest	Dano	2019	9	226020	4866	2888	8211
Sud-Ouest	Diébougou	2019	9	152758	1759	1044	2967
Sud-Ouest	Gaoua	2019	9	169149	2776	1648	4684
Sud-Ouest	Kampti	2019	9	186097	1515	899	2555
Boucle du Mouhoun	Boromo	2019	10	272457	2635	1563	4451
Boucle du Mouhoun	Dédougou	2019	10	373174	3482	2065	5881
Boucle du Mouhoun	Nouna	2019	10	326120	3416	2026	5772
Boucle du Mouhoun	Solenzo	2019	10	330737	3393	2012	5733
Boucle du Mouhoun	Toma	2019	10	190401	2143	1271	3621
Boucle du Mouhoun	Tougan	2019	10	249716	2008	1190	3394
Cascades	Banfora	2019	10	409682	5414	3211	9143
Cascades	Mangodara	2019	10	407971	4563	2707	7706
Cascades	Sindou	2019	10	164820	2283	1354	3856
Centre	Baskuy	2019	10	255300	1566	929	2646
Centre	Bogodogo	2019	10	1074698	6979	4140	11786
Centre	Boulmiougou	2019	10	1213529	8386	4974	14165
Centre	Nongr-Massom	2019	10	694394	3046	1806	5145
Centre	Sig-Nonghin	2019	10	415146	4269	2532	7212
Centre-Est	Bittou	2019	10	141323	1602	950	2705
Centre-Est	Garango	2019	10	202218	2998	1778	5065
Centre-Est	Koupéla	2019	10	224264	2717	1612	4589
Centre-Est	Ouargaye	2019	10	365069	4032	2392	6807
Centre-Est	Pouytenga	2019	10	218205	2345	1391	3960
Centre-Est	Tenkodogo	2019	10	259785	3347	1985	5652
Centre-Est	Zabré	2019	10	130481	1890	1121	3191
Centre-Nord	Barsalogo	2019	10	203256	1660	984	2806
Centre-Nord	Boulsa	2019	10	205118	1739	1031	2938
Centre-Nord	Boussouma	2019	10	191310	1295	768	2189
Centre-Nord	Kaya	2019	10	377989	2912	1727	4922
Centre-Nord	Koungoussi	2019	10	341238	3681	2183	6219
Centre-Nord	Tougouri	2019	10	225662	1623	962	2743
Centre-Ouest	Koudougou	2019	10	359866	5696	3377	9625
Centre-Ouest	Léo	2019	10	295021	3859	2289	6518
Centre-Ouest	Nanoro	2019	10	149438	2121	1257	3583
Centre-Ouest	Réo	2019	10	180781	1590	943	2686
Centre-Ouest	Sabou	2019	10	125390	1457	864	2462
Centre-Ouest	Sapouy	2019	10	281889	3043	1805	5141
Centre-Ouest	Tenado	2019	10	165453	1107	656	1869
Centre-Sud	Kombissiri	2019	10	169124	2178	1292	3680
Centre-Sud	Manga	2019	10	305184	3780	2242	6384
Centre-Sud	Pô	2019	10	224208	1872	1111	3162
Centre-Sud	Saponé	2019	10	87614	1086	644	1836
Est	Bogandé	2019	10	372482	3196	1895	5400
Est	Diapaga	2019	10	514176	5498	3262	9286
Est	Fada	2019	10	442606	6195	3674	10464
Est	Gayeri	2019	10	131024	1560	925	2636
Est	Manni	2019	10	175385	1857	1101	3138
Est	Pama	2019	10	166476	1590	943	2685
Hauts Bassins	Dafra	2019	10	416151	3535	2097	5970
Hauts Bassins	Dandé	2019	10	228821	2746	1628	4638
Hauts Bassins	Dô	2019	10	606754	4418	2621	7461
Hauts Bassins	Houndé	2019	10	338600	3626	2151	6122
Hauts Bassins	Karangasso Vigué	2019	10	127404	1522	903	2569
Hauts Bassins	Lena	2019	10	57336	769	456	1298
Hauts Bassins	N' Dorola	2019	10	246633	758	449	1280
Hauts Bassins	Orodara	2019	10	180817	2698	1599	4557
Nord	Gourcy	2019	10	217907	3085	1829	5215
Nord	Ouahigouya	2019	10	318168	4455	2641	7533
Nord	Séguenega	2019	10	196246	2182	1294	3689
Nord	Thiou	2019	10	145756	2145	1271	3627
Nord	Titao	2019	10	178927	2246	1331	3796
Nord	Yako	2019	10	375180	4087	2424	6905
Plateau Central	Boussé	2019	10	157262	1770	1049	2992
Plateau Central	Ziniaré	2019	10	283770	4039	2395	6827
Plateau Central	Zorgho	2019	10	395150	5492	3256	9280
Sahel	Djibo	2019	10	468045	3587	2126	6065
Sahel	Dori	2019	10	350710	2182	1293	3689
Sahel	Gorom - G	2019	10	291230	2413	1430	4079
Sahel	Sebba	2019	10	223691	1711	1015	2892
Sud-Ouest	Batié	2019	10	97525	1583	939	2673
Sud-Ouest	Dano	2019	10	226020	5373	3187	9076
Sud-Ouest	Diébougou	2019	10	152758	1915	1136	3233
Sud-Ouest	Gaoua	2019	10	169149	2996	1777	5060
Sud-Ouest	Kampti	2019	10	186097	1635	970	2761
Boucle du Mouhoun	Boromo	2019	11	272457	2166	1285	3657
Boucle du Mouhoun	Dédougou	2019	11	373174	2821	1673	4764
Boucle du Mouhoun	Nouna	2019	11	326120	2680	1590	4527
Boucle du Mouhoun	Solenzo	2019	11	330737	2689	1594	4541
Boucle du Mouhoun	Toma	2019	11	190401	1698	1007	2867
Boucle du Mouhoun	Tougan	2019	11	249716	1552	920	2622
Cascades	Banfora	2019	11	409682	4466	2649	7542
Cascades	Mangodara	2019	11	407971	3599	2135	6076
Cascades	Sindou	2019	11	164820	1862	1104	3145
Centre	Baskuy	2019	11	255300	1223	725	2065
Centre	Bogodogo	2019	11	1074698	5368	3184	9061
Centre	Boulmiougou	2019	11	1213529	6549	3884	11057
Centre	Nongr-Massom	2019	11	694394	2378	1410	4016
Centre	Sig-Nonghin	2019	11	415146	3344	1983	5646
Centre-Est	Bittou	2019	11	141323	1243	737	2099
Centre-Est	Garango	2019	11	202218	2256	1337	3811
Centre-Est	Koupéla	2019	11	224264	2103	1247	3550
Centre-Est	Ouargaye	2019	11	365069	3127	1855	5279
Centre-Est	Pouytenga	2019	11	218205	1815	1076	3064
Centre-Est	Tenkodogo	2019	11	259785	2546	1510	4298
Centre-Est	Zabré	2019	11	130481	1448	859	2446
Centre-Nord	Barsalogo	2019	11	203256	1289	764	2178
Centre-Nord	Boulsa	2019	11	205118	1360	806	2297
Centre-Nord	Boussouma	2019	11	191310	1017	603	1718
Centre-Nord	Kaya	2019	11	377989	2262	1341	3821
Centre-Nord	Koungoussi	2019	11	341238	2924	1734	4938
Centre-Nord	Tougouri	2019	11	225662	1260	747	2129
Centre-Ouest	Koudougou	2019	11	359866	4422	2623	7469
Centre-Ouest	Léo	2019	11	295021	3011	1786	5083
Centre-Ouest	Nanoro	2019	11	149438	1671	991	2823
Centre-Ouest	Réo	2019	11	180781	1263	749	2133
Centre-Ouest	Sabou	2019	11	125390	1138	674	1922
Centre-Ouest	Sapouy	2019	11	281889	2304	1366	3890
Centre-Ouest	Tenado	2019	11	165453	892	529	1507
Centre-Sud	Kombissiri	2019	11	169124	1675	993	2829
Centre-Sud	Manga	2019	11	305184	3128	1855	5283
Centre-Sud	Pô	2019	11	224208	1424	844	2403
Centre-Sud	Saponé	2019	11	87614	848	503	1433
Est	Bogandé	2019	11	372482	2517	1492	4251
Est	Diapaga	2019	11	514176	4226	2507	7136
Est	Fada	2019	11	442606	4818	2857	8136
Est	Gayeri	2019	11	131024	1220	723	2060
Est	Manni	2019	11	175385	1456	863	2460
Est	Pama	2019	11	166476	1245	738	2103
Hauts Bassins	Dafra	2019	11	416151	2906	1723	4908
Hauts Bassins	Dandé	2019	11	228821	2190	1299	3699
Hauts Bassins	Dô	2019	11	606754	3632	2154	6133
Hauts Bassins	Houndé	2019	11	338600	3001	1780	5066
Hauts Bassins	Karangasso Vigué	2019	11	127404	1222	725	2063
Hauts Bassins	Lena	2019	11	57336	636	377	1074
Hauts Bassins	N' Dorola	2019	11	246633	604	358	1021
Hauts Bassins	Orodara	2019	11	180817	2225	1319	3759
Nord	Gourcy	2019	11	217907	2393	1419	4041
Nord	Ouahigouya	2019	11	318168	3400	2016	5744
Nord	Séguenega	2019	11	196246	1694	1004	2862
Nord	Thiou	2019	11	145756	1631	967	2757
Nord	Titao	2019	11	178927	1713	1016	2895
Nord	Yako	2019	11	375180	3221	1910	5440
Plateau Central	Boussé	2019	11	157262	1387	822	2343
Plateau Central	Ziniaré	2019	11	283770	3171	1880	5358
Plateau Central	Zorgho	2019	11	395150	4220	2502	7129
Sahel	Djibo	2019	11	468045	2723	1614	4601
Sahel	Dori	2019	11	350710	1655	981	2796
Sahel	Gorom - G	2019	11	291230	1830	1085	3092
Sahel	Sebba	2019	11	223691	1365	809	2305
Sud-Ouest	Batié	2019	11	97525	1257	745	2122
Sud-Ouest	Dano	2019	11	226020	4369	2591	7379
Sud-Ouest	Diébougou	2019	11	152758	1526	905	2576
Sud-Ouest	Gaoua	2019	11	169149	2345	1391	3959
Sud-Ouest	Kampti	2019	11	186097	1279	759	2160
Boucle du Mouhoun	Boromo	2019	12	272457	2029	1203	3425
Boucle du Mouhoun	Dédougou	2019	12	373174	2601	1542	4390
Boucle du Mouhoun	Nouna	2019	12	326120	2478	1469	4183
Boucle du Mouhoun	Solenzo	2019	12	330737	2495	1479	4213
Boucle du Mouhoun	Toma	2019	12	190401	1570	931	2651
Boucle du Mouhoun	Tougan	2019	12	249716	1442	854	2434
Cascades	Banfora	2019	12	409682	4404	2610	7435
Cascades	Mangodara	2019	12	407971	3738	2216	6310
Cascades	Sindou	2019	12	164820	1840	1090	3106
Centre	Baskuy	2019	12	255300	1160	688	1958
Centre	Bogodogo	2019	12	1074698	5181	3072	8744
Centre	Boulmiougou	2019	12	1213529	6213	3683	10485
Centre	Nongr-Massom	2019	12	694394	2256	1337	3808
Centre	Sig-Nonghin	2019	12	415146	3099	1837	5230
Centre-Est	Bittou	2019	12	141323	1249	740	2108
Centre-Est	Garango	2019	12	202218	2308	1367	3897
Centre-Est	Koupéla	2019	12	224264	2082	1234	3515
Centre-Est	Ouargaye	2019	12	365069	3162	1875	5337
Centre-Est	Pouytenga	2019	12	218205	1797	1065	3034
Centre-Est	Tenkodogo	2019	12	259785	2617	1551	4418
Centre-Est	Zabré	2019	12	130481	1458	864	2460
Centre-Nord	Barsalogo	2019	12	203256	1206	715	2036
Centre-Nord	Boulsa	2019	12	205118	1282	760	2165
Centre-Nord	Boussouma	2019	12	191310	947	561	1600
Centre-Nord	Kaya	2019	12	377989	2115	1254	3571
Centre-Nord	Koungoussi	2019	12	341238	2755	1633	4651
Centre-Nord	Tougouri	2019	12	225662	1179	698	1990
Centre-Ouest	Koudougou	2019	12	359866	4122	2444	6960
Centre-Ouest	Léo	2019	12	295021	3007	1782	5076
Centre-Ouest	Nanoro	2019	12	149438	1549	918	2615
Centre-Ouest	Réo	2019	12	180781	1190	705	2009
Centre-Ouest	Sabou	2019	12	125390	1079	640	1823
Centre-Ouest	Sapouy	2019	12	281889	2319	1375	3915
Centre-Ouest	Tenado	2019	12	165453	831	492	1403
Centre-Sud	Kombissiri	2019	12	169124	1617	958	2730
Centre-Sud	Manga	2019	12	305184	3006	1782	5075
Centre-Sud	Pô	2019	12	224208	1442	855	2434
Centre-Sud	Saponé	2019	12	87614	805	477	1359
Est	Bogandé	2019	12	372482	2403	1424	4058
Est	Diapaga	2019	12	514176	4488	2660	7577
Est	Fada	2019	12	442606	4845	2872	8180
Est	Gayeri	2019	12	131024	1229	728	2075
Est	Manni	2019	12	175385	1382	819	2333
Est	Pama	2019	12	166476	1269	752	2143
Hauts Bassins	Dafra	2019	12	416151	2804	1662	4734
Hauts Bassins	Dandé	2019	12	228821	2079	1232	3510
Hauts Bassins	Dô	2019	12	606754	3504	2077	5915
Hauts Bassins	Houndé	2019	12	338600	2883	1709	4867
Hauts Bassins	Karangasso Vigué	2019	12	127404	1231	729	2077
Hauts Bassins	Lena	2019	12	57336	611	362	1032
Hauts Bassins	N' Dorola	2019	12	246633	574	340	969
Hauts Bassins	Orodara	2019	12	180817	2194	1300	3706
Nord	Gourcy	2019	12	217907	2206	1308	3725
Nord	Ouahigouya	2019	12	318168	3167	1877	5348
Nord	Séguenega	2019	12	196246	1579	936	2667
Nord	Thiou	2019	12	145756	1530	906	2585
Nord	Titao	2019	12	178927	1596	946	2695
Nord	Yako	2019	12	375180	2985	1770	5040
Plateau Central	Boussé	2019	12	157262	1285	761	2170
Plateau Central	Ziniaré	2019	12	283770	2954	1751	4989
Plateau Central	Zorgho	2019	12	395150	4125	2444	6966
Sahel	Djibo	2019	12	468045	2521	1494	4256
Sahel	Dori	2019	12	350710	1535	909	2592
Sahel	Gorom - G	2019	12	291230	1698	1006	2866
Sahel	Sebba	2019	12	223691	1316	779	2222
Sud-Ouest	Batié	2019	12	97525	1305	774	2203
Sud-Ouest	Dano	2019	12	226020	4250	2519	7177
Sud-Ouest	Diébougou	2019	12	152758	1535	910	2591
Sud-Ouest	Gaoua	2019	12	169149	2384	1413	4023
Sud-Ouest	Kampti	2019	12	186097	1300	771	2195
Boucle du Mouhoun	Boromo	2019	13	272457	1472	873	2485
Boucle du Mouhoun	Dédougou	2019	13	373174	1883	1116	3180
Boucle du Mouhoun	Nouna	2019	13	326120	1775	1052	2997
Boucle du Mouhoun	Solenzo	2019	13	330737	1782	1056	3009
Boucle du Mouhoun	Toma	2019	13	190401	1154	684	1949
Boucle du Mouhoun	Tougan	2019	13	249716	1017	602	1717
Cascades	Banfora	2019	13	409682	3297	1954	5566
Cascades	Mangodara	2019	13	407971	2792	1655	4714
Cascades	Sindou	2019	13	164820	1383	820	2336
Centre	Baskuy	2019	13	255300	872	517	1472
Centre	Bogodogo	2019	13	1074698	3997	2370	6747
Centre	Boulmiougou	2019	13	1213529	4669	2768	7881
Centre	Nongr-Massom	2019	13	694394	1695	1005	2862
Centre	Sig-Nonghin	2019	13	415146	2317	1374	3911
Centre-Est	Bittou	2019	13	141323	990	587	1672
Centre-Est	Garango	2019	13	202218	1809	1072	3056
Centre-Est	Koupéla	2019	13	224264	1631	966	2753
Centre-Est	Ouargaye	2019	13	365069	2512	1489	4241
Centre-Est	Pouytenga	2019	13	218205	1407	834	2376
Centre-Est	Tenkodogo	2019	13	259785	2057	1220	3474
Centre-Est	Zabré	2019	13	130481	1154	684	1949
Centre-Nord	Barsalogo	2019	13	203256	897	532	1515
Centre-Nord	Boulsa	2019	13	205118	984	583	1662
Centre-Nord	Boussouma	2019	13	191310	719	426	1215
Centre-Nord	Kaya	2019	13	377989	1574	933	2658
Centre-Nord	Koungoussi	2019	13	341238	2069	1227	3494
Centre-Nord	Tougouri	2019	13	225662	877	520	1481
Centre-Ouest	Koudougou	2019	13	359866	3035	1799	5124
Centre-Ouest	Léo	2019	13	295021	2204	1307	3722
Centre-Ouest	Nanoro	2019	13	149438	1162	689	1963
Centre-Ouest	Réo	2019	13	180781	894	530	1509
Centre-Ouest	Sabou	2019	13	125390	811	481	1370
Centre-Ouest	Sapouy	2019	13	281889	1759	1043	2970
Centre-Ouest	Tenado	2019	13	165453	615	364	1039
Centre-Sud	Kombissiri	2019	13	169124	1247	739	2106
Centre-Sud	Manga	2019	13	305184	2150	1275	3631
Centre-Sud	Pô	2019	13	224208	1132	671	1911
Centre-Sud	Saponé	2019	13	87614	605	358	1021
Est	Bogandé	2019	13	372482	1837	1088	3102
Est	Diapaga	2019	13	514176	3401	2016	5743
Est	Fada	2019	13	442606	3779	2240	6383
Est	Gayeri	2019	13	131024	932	552	1575
Est	Manni	2019	13	175385	1030	610	1739
Est	Pama	2019	13	166476	996	590	1682
Hauts Bassins	Dafra	2019	13	416151	2029	1203	3427
Hauts Bassins	Dandé	2019	13	228821	1483	879	2504
Hauts Bassins	Dô	2019	13	606754	2536	1503	4282
Hauts Bassins	Houndé	2019	13	338600	2063	1223	3482
Hauts Bassins	Karangasso Vigué	2019	13	127404	907	538	1532
Hauts Bassins	Lena	2019	13	57336	437	259	738
Hauts Bassins	N' Dorola	2019	13	246633	409	242	691
Hauts Bassins	Orodara	2019	13	180817	1643	973	2774
Nord	Gourcy	2019	13	217907	1641	973	2771
Nord	Ouahigouya	2019	13	318168	2284	1354	3857
Nord	Séguenega	2019	13	196246	1163	689	1964
Nord	Thiou	2019	13	145756	1083	642	1830
Nord	Titao	2019	13	178927	1151	682	1943
Nord	Yako	2019	13	375180	2240	1328	3783
Plateau Central	Boussé	2019	13	157262	961	569	1623
Plateau Central	Ziniaré	2019	13	283770	2243	1329	3788
Plateau Central	Zorgho	2019	13	395150	3217	1906	5434
Sahel	Djibo	2019	13	468045	1823	1081	3078
Sahel	Dori	2019	13	350710	1139	675	1923
Sahel	Gorom - G	2019	13	291230	1259	746	2127
Sahel	Sebba	2019	13	223691	979	580	1654
Sud-Ouest	Batié	2019	13	97525	1071	635	1809
Sud-Ouest	Dano	2019	13	226020	3051	1808	5153
Sud-Ouest	Diébougou	2019	13	152758	1129	669	1907
Sud-Ouest	Gaoua	2019	13	169149	1879	1114	3173
Sud-Ouest	Kampti	2019	13	186097	1025	608	1731
Boucle du Mouhoun	Boromo	2019	14	272457	1500	889	2532
Boucle du Mouhoun	Dédougou	2019	14	373174	1913	1134	3229
Boucle du Mouhoun	Nouna	2019	14	326120	1785	1058	3013
Boucle du Mouhoun	Solenzo	2019	14	330737	1843	1092	3111
Boucle du Mouhoun	Toma	2019	14	190401	1159	687	1957
Boucle du Mouhoun	Tougan	2019	14	249716	1033	612	1744
Cascades	Banfora	2019	14	409682	3409	2021	5754
Cascades	Mangodara	2019	14	407971	2945	1746	4971
Cascades	Sindou	2019	14	164820	1411	836	2383
Centre	Baskuy	2019	14	255300	849	503	1433
Centre	Bogodogo	2019	14	1074698	3758	2228	6342
Centre	Boulmiougou	2019	14	1213529	4547	2695	7672
Centre	Nongr-Massom	2019	14	694394	1651	979	2787
Centre	Sig-Nonghin	2019	14	415146	2277	1350	3842
Centre-Est	Bittou	2019	14	141323	971	576	1640
Centre-Est	Garango	2019	14	202218	1720	1019	2905
Centre-Est	Koupéla	2019	14	224264	1575	933	2659
Centre-Est	Ouargaye	2019	14	365069	2446	1449	4128
Centre-Est	Pouytenga	2019	14	218205	1359	805	2294
Centre-Est	Tenkodogo	2019	14	259785	2011	1192	3395
Centre-Est	Zabré	2019	14	130481	1116	661	1884
Centre-Nord	Barsalogo	2019	14	203256	872	517	1473
Centre-Nord	Boulsa	2019	14	205118	947	561	1599
Centre-Nord	Boussouma	2019	14	191310	690	409	1165
Centre-Nord	Kaya	2019	14	377989	1530	907	2584
Centre-Nord	Koungoussi	2019	14	341238	2034	1205	3432
Centre-Nord	Tougouri	2019	14	225662	853	505	1440
Centre-Ouest	Koudougou	2019	14	359866	3000	1778	5064
Centre-Ouest	Léo	2019	14	295021	2273	1347	3836
Centre-Ouest	Nanoro	2019	14	149438	1144	678	1931
Centre-Ouest	Réo	2019	14	180781	878	520	1483
Centre-Ouest	Sabou	2019	14	125390	790	468	1334
Centre-Ouest	Sapouy	2019	14	281889	1691	1002	2855
Centre-Ouest	Tenado	2019	14	165453	611	362	1032
Centre-Sud	Kombissiri	2019	14	169124	1173	695	1980
Centre-Sud	Manga	2019	14	305184	2297	1362	3878
Centre-Sud	Pô	2019	14	224208	1084	643	1831
Centre-Sud	Saponé	2019	14	87614	589	349	994
Est	Bogandé	2019	14	372482	1833	1086	3095
Est	Diapaga	2019	14	514176	3286	1947	5547
Est	Fada	2019	14	442606	3655	2166	6171
Est	Gayeri	2019	14	131024	910	539	1536
Est	Manni	2019	14	175385	1007	596	1699
Est	Pama	2019	14	166476	1012	600	1709
Hauts Bassins	Dafra	2019	14	416151	2152	1275	3632
Hauts Bassins	Dandé	2019	14	228821	1524	903	2572
Hauts Bassins	Dô	2019	14	606754	2689	1594	4539
Hauts Bassins	Houndé	2019	14	338600	2204	1306	3719
Hauts Bassins	Karangasso Vigué	2019	14	127404	958	567	1616
Hauts Bassins	Lena	2019	14	57336	467	277	788
Hauts Bassins	N' Dorola	2019	14	246633	420	249	710
Hauts Bassins	Orodara	2019	14	180817	1699	1006	2868
Nord	Gourcy	2019	14	217907	1620	960	2735
Nord	Ouahigouya	2019	14	318168	2217	1314	3742
Nord	Séguenega	2019	14	196246	1149	681	1941
Nord	Thiou	2019	14	145756	1062	629	1793
Nord	Titao	2019	14	178927	1117	662	1886
Nord	Yako	2019	14	375180	2205	1307	3722
Plateau Central	Boussé	2019	14	157262	944	559	1594
Plateau Central	Ziniaré	2019	14	283770	2152	1275	3633
Plateau Central	Zorgho	2019	14	395150	3042	1802	5137
Sahel	Djibo	2019	14	468045	1729	1024	2918
Sahel	Dori	2019	14	350710	1091	646	1842
Sahel	Gorom - G	2019	14	291230	1207	715	2037
Sahel	Sebba	2019	14	223691	979	580	1652
Sud-Ouest	Batié	2019	14	97525	1108	656	1870
Sud-Ouest	Dano	2019	14	226020	3196	1894	5397
Sud-Ouest	Diébougou	2019	14	152758	1189	705	2007
Sud-Ouest	Gaoua	2019	14	169149	1972	1168	3328
Sud-Ouest	Kampti	2019	14	186097	1076	637	1816
Boucle du Mouhoun	Boromo	2019	15	272457	1486	880	2508
Boucle du Mouhoun	Dédougou	2019	15	373174	1873	1110	3161
Boucle du Mouhoun	Nouna	2019	15	326120	1738	1030	2934
Boucle du Mouhoun	Solenzo	2019	15	330737	1798	1065	3035
Boucle du Mouhoun	Toma	2019	15	190401	1116	661	1884
Boucle du Mouhoun	Tougan	2019	15	249716	1006	596	1698
Cascades	Banfora	2019	15	409682	3824	2266	6457
Cascades	Mangodara	2019	15	407971	3203	1899	5408
Cascades	Sindou	2019	15	164820	1525	904	2575
Centre	Baskuy	2019	15	255300	836	495	1411
Centre	Bogodogo	2019	15	1074698	3811	2259	6432
Centre	Boulmiougou	2019	15	1213529	4478	2654	7556
Centre	Nongr-Massom	2019	15	694394	1626	964	2744
Centre	Sig-Nonghin	2019	15	415146	2191	1298	3697
Centre-Est	Bittou	2019	15	141323	1134	672	1916
Centre-Est	Garango	2019	15	202218	1712	1014	2892
Centre-Est	Koupéla	2019	15	224264	1528	905	2579
Centre-Est	Ouargaye	2019	15	365069	2418	1433	4082
Centre-Est	Pouytenga	2019	15	218205	1319	781	2226
Centre-Est	Tenkodogo	2019	15	259785	1956	1159	3303
Centre-Est	Zabré	2019	15	130481	1146	679	1934
Centre-Nord	Barsalogo	2019	15	203256	838	497	1415
Centre-Nord	Boulsa	2019	15	205118	918	544	1550
Centre-Nord	Boussouma	2019	15	191310	682	404	1151
Centre-Nord	Kaya	2019	15	377989	1471	871	2483
Centre-Nord	Koungoussi	2019	15	341238	1976	1171	3335
Centre-Nord	Tougouri	2019	15	225662	820	485	1384
Centre-Ouest	Koudougou	2019	15	359866	2829	1677	4776
Centre-Ouest	Léo	2019	15	295021	2336	1385	3944
Centre-Ouest	Nanoro	2019	15	149438	1089	645	1838
Centre-Ouest	Réo	2019	15	180781	853	506	1441
Centre-Ouest	Sabou	2019	15	125390	778	461	1313
Centre-Ouest	Sapouy	2019	15	281889	1715	1016	2895
Centre-Ouest	Tenado	2019	15	165453	598	354	1009
Centre-Sud	Kombissiri	2019	15	169124	1189	705	2008
Centre-Sud	Manga	2019	15	305184	2262	1341	3819
Centre-Sud	Pô	2019	15	224208	1126	667	1900
Centre-Sud	Saponé	2019	15	87614	580	343	979
Est	Bogandé	2019	15	372482	2100	1244	3546
Est	Diapaga	2019	15	514176	3281	1944	5539
Est	Fada	2019	15	442606	3529	2091	5959
Est	Gayeri	2019	15	131024	856	507	1445
Est	Manni	2019	15	175385	959	568	1619
Est	Pama	2019	15	166476	1047	620	1768
Hauts Bassins	Dafra	2019	15	416151	2149	1274	3628
Hauts Bassins	Dandé	2019	15	228821	1544	915	2607
Hauts Bassins	Dô	2019	15	606754	2686	1592	4534
Hauts Bassins	Houndé	2019	15	338600	2170	1286	3663
Hauts Bassins	Karangasso Vigué	2019	15	127404	977	579	1650
Hauts Bassins	Lena	2019	15	57336	460	272	777
Hauts Bassins	N' Dorola	2019	15	246633	426	252	720
Hauts Bassins	Orodara	2019	15	180817	1808	1071	3054
Nord	Gourcy	2019	15	217907	1535	910	2592
Nord	Ouahigouya	2019	15	318168	2116	1254	3572
Nord	Séguenega	2019	15	196246	1084	642	1830
Nord	Thiou	2019	15	145756	1032	611	1744
Nord	Titao	2019	15	178927	1066	632	1800
Nord	Yako	2019	15	375180	2098	1244	3542
Plateau Central	Boussé	2019	15	157262	908	538	1534
Plateau Central	Ziniaré	2019	15	283770	2126	1259	3590
Plateau Central	Zorgho	2019	15	395150	3006	1781	5077
Sahel	Djibo	2019	15	468045	1678	994	2833
Sahel	Dori	2019	15	350710	1041	617	1758
Sahel	Gorom - G	2019	15	291230	1151	682	1944
Sahel	Sebba	2019	15	223691	919	544	1551
Sud-Ouest	Batié	2019	15	97525	1206	715	2037
Sud-Ouest	Dano	2019	15	226020	3206	1900	5414
Sud-Ouest	Diébougou	2019	15	152758	1223	725	2064
Sud-Ouest	Gaoua	2019	15	169149	2034	1205	3433
Sud-Ouest	Kampti	2019	15	186097	1109	657	1873
Boucle du Mouhoun	Boromo	2019	16	272457	1652	979	2790
Boucle du Mouhoun	Dédougou	2019	16	373174	2158	1278	3644
Boucle du Mouhoun	Nouna	2019	16	326120	2040	1208	3446
Boucle du Mouhoun	Solenzo	2019	16	330737	2040	1208	3446
Boucle du Mouhoun	Toma	2019	16	190401	1291	765	2181
Boucle du Mouhoun	Tougan	2019	16	249716	1175	696	1986
Cascades	Banfora	2019	16	409682	3848	2280	6496
Cascades	Mangodara	2019	16	407971	3145	1864	5309
Cascades	Sindou	2019	16	164820	1525	903	2575
Centre	Baskuy	2019	16	255300	949	562	1602
Centre	Bogodogo	2019	16	1074698	4347	2576	7339
Centre	Boulmiougou	2019	16	1213529	5081	3010	8577
Centre	Nongr-Massom	2019	16	694394	1845	1093	3115
Centre	Sig-Nonghin	2019	16	415146	2550	1511	4305
Centre-Est	Bittou	2019	16	141323	1192	706	2012
Centre-Est	Garango	2019	16	202218	1952	1156	3297
Centre-Est	Koupéla	2019	16	224264	1768	1047	2986
Centre-Est	Ouargaye	2019	16	365069	2710	1606	4575
Centre-Est	Pouytenga	2019	16	218205	1526	904	2576
Centre-Est	Tenkodogo	2019	16	259785	2220	1315	3749
Centre-Est	Zabré	2019	16	130481	1247	739	2107
Centre-Nord	Barsalogo	2019	16	203256	1008	597	1702
Centre-Nord	Boulsa	2019	16	205118	1096	649	1852
Centre-Nord	Boussouma	2019	16	191310	803	475	1356
Centre-Nord	Kaya	2019	16	377989	1768	1047	2986
Centre-Nord	Koungoussi	2019	16	341238	2240	1327	3783
Centre-Nord	Tougouri	2019	16	225662	985	583	1664
Centre-Ouest	Koudougou	2019	16	359866	3396	2011	5735
Centre-Ouest	Léo	2019	16	295021	2427	1438	4098
Centre-Ouest	Nanoro	2019	16	149438	1271	753	2147
Centre-Ouest	Réo	2019	16	180781	968	573	1634
Centre-Ouest	Sabou	2019	16	125390	883	523	1491
Centre-Ouest	Sapouy	2019	16	281889	1897	1124	3203
Centre-Ouest	Tenado	2019	16	165453	679	402	1147
Centre-Sud	Kombissiri	2019	16	169124	1357	803	2291
Centre-Sud	Manga	2019	16	305184	2496	1478	4216
Centre-Sud	Pô	2019	16	224208	1215	720	2051
Centre-Sud	Saponé	2019	16	87614	658	390	1111
Est	Bogandé	2019	16	372482	2115	1253	3572
Est	Diapaga	2019	16	514176	3719	2203	6281
Est	Fada	2019	16	442606	4078	2415	6887
Est	Gayeri	2019	16	131024	1016	602	1717
Est	Manni	2019	16	175385	1155	684	1952
Est	Pama	2019	16	166476	1131	670	1910
Hauts Bassins	Dafra	2019	16	416151	2330	1380	3935
Hauts Bassins	Dandé	2019	16	228821	1706	1010	2882
Hauts Bassins	Dô	2019	16	606754	2912	1724	4918
Hauts Bassins	Houndé	2019	16	338600	2394	1418	4043
Hauts Bassins	Karangasso Vigué	2019	16	127404	1006	596	1698
Hauts Bassins	Lena	2019	16	57336	507	300	857
Hauts Bassins	N' Dorola	2019	16	246633	471	278	795
Hauts Bassins	Orodara	2019	16	180817	1808	1070	3054
Nord	Gourcy	2019	16	217907	1825	1081	3082
Nord	Ouahigouya	2019	16	318168	2554	1513	4315
Nord	Séguenega	2019	16	196246	1301	770	2198
Nord	Thiou	2019	16	145756	1221	723	2064
Nord	Titao	2019	16	178927	1287	762	2174
Nord	Yako	2019	16	375180	2450	1451	4138
Plateau Central	Boussé	2019	16	157262	1057	626	1786
Plateau Central	Ziniaré	2019	16	283770	2504	1482	4230
Plateau Central	Zorgho	2019	16	395150	3499	2072	5911
Sahel	Djibo	2019	16	468045	2046	1212	3456
Sahel	Dori	2019	16	350710	1280	758	2162
Sahel	Gorom - G	2019	16	291230	1415	838	2391
Sahel	Sebba	2019	16	223691	1083	641	1829
Sud-Ouest	Batié	2019	16	97525	1239	734	2092
Sud-Ouest	Dano	2019	16	226020	3400	2013	5742
Sud-Ouest	Diébougou	2019	16	152758	1246	738	2103
Sud-Ouest	Gaoua	2019	16	169149	2007	1189	3388
Sud-Ouest	Kampti	2019	16	186097	1095	649	1849
Boucle du Mouhoun	Boromo	2019	17	272457	1395	826	2358
Boucle du Mouhoun	Dédougou	2019	17	373174	1806	1069	3050
Boucle du Mouhoun	Nouna	2019	17	326120	1714	1015	2894
Boucle du Mouhoun	Solenzo	2019	17	330737	1683	997	2841
Boucle du Mouhoun	Toma	2019	17	190401	1109	656	1872
Boucle du Mouhoun	Tougan	2019	17	249716	1004	594	1695
Cascades	Banfora	2019	17	409682	3433	2034	5797
Cascades	Mangodara	2019	17	407971	2871	1700	4845
Cascades	Sindou	2019	17	164820	1347	798	2274
Centre	Baskuy	2019	17	255300	807	478	1363
Centre	Bogodogo	2019	17	1074698	3753	2223	6333
Centre	Boulmiougou	2019	17	1213529	4322	2559	7297
Centre	Nongr-Massom	2019	17	694394	1569	929	2650
Centre	Sig-Nonghin	2019	17	415146	2209	1309	3728
Centre-Est	Bittou	2019	17	141323	1095	648	1849
Centre-Est	Garango	2019	17	202218	1699	1006	2870
Centre-Est	Koupéla	2019	17	224264	1533	908	2588
Centre-Est	Ouargaye	2019	17	365069	2365	1401	3993
Centre-Est	Pouytenga	2019	17	218205	1323	783	2233
Centre-Est	Tenkodogo	2019	17	259785	1941	1150	3277
Centre-Est	Zabré	2019	17	130481	1094	648	1848
Centre-Nord	Barsalogo	2019	17	203256	857	507	1447
Centre-Nord	Boulsa	2019	17	205118	915	542	1546
Centre-Nord	Boussouma	2019	17	191310	681	403	1150
Centre-Nord	Kaya	2019	17	377989	1504	890	2539
Centre-Nord	Koungoussi	2019	17	341238	1935	1145	3268
Centre-Nord	Tougouri	2019	17	225662	838	496	1415
Centre-Ouest	Koudougou	2019	17	359866	2925	1733	4938
Centre-Ouest	Léo	2019	17	295021	2126	1259	3592
Centre-Ouest	Nanoro	2019	17	149438	1096	649	1851
Centre-Ouest	Réo	2019	17	180781	836	494	1412
Centre-Ouest	Sabou	2019	17	125390	751	444	1268
Centre-Ouest	Sapouy	2019	17	281889	1599	946	2701
Centre-Ouest	Tenado	2019	17	165453	585	346	989
Centre-Sud	Kombissiri	2019	17	169124	1171	694	1977
Centre-Sud	Manga	2019	17	305184	2108	1249	3560
Centre-Sud	Pô	2019	17	224208	1068	632	1803
Centre-Sud	Saponé	2019	17	87614	560	331	945
Est	Bogandé	2019	17	372482	1972	1168	3331
Est	Diapaga	2019	17	514176	3209	1901	5417
Est	Fada	2019	17	442606	3498	2071	5906
Est	Gayeri	2019	17	131024	866	513	1463
Est	Manni	2019	17	175385	968	573	1634
Est	Pama	2019	17	166476	966	572	1632
Hauts Bassins	Dafra	2019	17	416151	1993	1180	3366
Hauts Bassins	Dandé	2019	17	228821	1424	844	2405
Hauts Bassins	Dô	2019	17	606754	2491	1475	4206
Hauts Bassins	Houndé	2019	17	338600	2023	1198	3414
Hauts Bassins	Karangasso Vigué	2019	17	127404	887	526	1498
Hauts Bassins	Lena	2019	17	57336	429	254	724
Hauts Bassins	N' Dorola	2019	17	246633	393	232	664
Hauts Bassins	Orodara	2019	17	180817	1612	954	2723
Nord	Gourcy	2019	17	217907	1575	933	2658
Nord	Ouahigouya	2019	17	318168	2179	1291	3679
Nord	Séguenega	2019	17	196246	1121	664	1892
Nord	Thiou	2019	17	145756	1039	615	1754
Nord	Titao	2019	17	178927	1098	650	1854
Nord	Yako	2019	17	375180	2113	1251	3567
Plateau Central	Boussé	2019	17	157262	916	542	1547
Plateau Central	Ziniaré	2019	17	283770	2124	1258	3587
Plateau Central	Zorgho	2019	17	395150	3024	1791	5108
Sahel	Djibo	2019	17	468045	1731	1025	2922
Sahel	Dori	2019	17	350710	1095	648	1850
Sahel	Gorom - G	2019	17	291230	1212	717	2046
Sahel	Sebba	2019	17	223691	928	550	1568
Sud-Ouest	Batié	2019	17	97525	1137	674	1921
Sud-Ouest	Dano	2019	17	226020	2909	1721	4915
Sud-Ouest	Diébougou	2019	17	152758	1103	653	1863
Sud-Ouest	Gaoua	2019	17	169149	1876	1111	3167
Sud-Ouest	Kampti	2019	17	186097	1023	606	1728
Boucle du Mouhoun	Boromo	2019	18	272457	1681	995	2837
Boucle du Mouhoun	Dédougou	2019	18	373174	2102	1245	3550
Boucle du Mouhoun	Nouna	2019	18	326120	1872	1109	3160
Boucle du Mouhoun	Solenzo	2019	18	330737	1919	1137	3241
Boucle du Mouhoun	Toma	2019	18	190401	1212	718	2047
Boucle du Mouhoun	Tougan	2019	18	249716	1049	621	1772
Cascades	Banfora	2019	18	409682	3599	2132	6078
Cascades	Mangodara	2019	18	407971	3006	1780	5074
Cascades	Sindou	2019	18	164820	1467	869	2478
Centre	Baskuy	2019	18	255300	946	560	1597
Centre	Bogodogo	2019	18	1074698	4309	2552	7274
Centre	Boulmiougou	2019	18	1213529	5067	3001	8554
Centre	Nongr-Massom	2019	18	694394	1840	1090	3107
Centre	Sig-Nonghin	2019	18	415146	2394	1418	4041
Centre-Est	Bittou	2019	18	141323	1118	662	1889
Centre-Est	Garango	2019	18	202218	1988	1177	3358
Centre-Est	Koupéla	2019	18	224264	1699	1006	2870
Centre-Est	Ouargaye	2019	18	365069	2717	1610	4588
Centre-Est	Pouytenga	2019	18	218205	1467	869	2476
Centre-Est	Tenkodogo	2019	18	259785	2245	1329	3790
Centre-Est	Zabré	2019	18	130481	1310	776	2212
Centre-Nord	Barsalogo	2019	18	203256	896	531	1514
Centre-Nord	Boulsa	2019	18	205118	1005	595	1697
Centre-Nord	Boussouma	2019	18	191310	741	439	1252
Centre-Nord	Kaya	2019	18	377989	1573	931	2656
Centre-Nord	Koungoussi	2019	18	341238	2244	1329	3789
Centre-Nord	Tougouri	2019	18	225662	876	519	1480
Centre-Ouest	Koudougou	2019	18	359866	3013	1784	5086
Centre-Ouest	Léo	2019	18	295021	2598	1539	4388
Centre-Ouest	Nanoro	2019	18	149438	1192	706	2013
Centre-Ouest	Réo	2019	18	180781	969	574	1637
Centre-Ouest	Sabou	2019	18	125390	880	521	1487
Centre-Ouest	Sapouy	2019	18	281889	1997	1182	3372
Centre-Ouest	Tenado	2019	18	165453	678	401	1145
Centre-Sud	Kombissiri	2019	18	169124	1345	796	2271
Centre-Sud	Manga	2019	18	305184	2390	1415	4035
Centre-Sud	Pô	2019	18	224208	1286	762	2172
Centre-Sud	Saponé	2019	18	87614	656	388	1108
Est	Bogandé	2019	18	372482	1973	1168	3333
Est	Diapaga	2019	18	514176	3546	2100	5989
Est	Fada	2019	18	442606	3858	2285	6515
Est	Gayeri	2019	18	131024	886	524	1496
Est	Manni	2019	18	175385	982	581	1658
Est	Pama	2019	18	166476	1134	672	1916
Hauts Bassins	Dafra	2019	18	416151	2256	1336	3808
Hauts Bassins	Dandé	2019	18	228821	1621	960	2737
Hauts Bassins	Dô	2019	18	606754	2819	1670	4759
Hauts Bassins	Houndé	2019	18	338600	2292	1358	3870
Hauts Bassins	Karangasso Vigué	2019	18	127404	974	577	1645
Hauts Bassins	Lena	2019	18	57336	486	288	820
Hauts Bassins	N' Dorola	2019	18	246633	447	265	755
Hauts Bassins	Orodara	2019	18	180817	1772	1049	2992
Nord	Gourcy	2019	18	217907	1619	959	2734
Nord	Ouahigouya	2019	18	318168	2145	1270	3622
Nord	Séguenega	2019	18	196246	1154	683	1949
Nord	Thiou	2019	18	145756	1031	610	1742
Nord	Titao	2019	18	178927	1081	640	1825
Nord	Yako	2019	18	375180	2298	1361	3879
Plateau Central	Boussé	2019	18	157262	993	588	1677
Plateau Central	Ziniaré	2019	18	283770	2313	1369	3906
Plateau Central	Zorgho	2019	18	395150	3448	2041	5825
Sahel	Djibo	2019	18	468045	1659	982	2801
Sahel	Dori	2019	18	350710	1045	619	1765
Sahel	Gorom - G	2019	18	291230	1156	684	1952
Sahel	Sebba	2019	18	223691	898	532	1517
Sud-Ouest	Batié	2019	18	97525	1167	691	1971
Sud-Ouest	Dano	2019	18	226020	3515	2082	5937
Sud-Ouest	Diébougou	2019	18	152758	1266	750	2137
Sud-Ouest	Gaoua	2019	18	169149	2048	1213	3457
Sud-Ouest	Kampti	2019	18	186097	1117	662	1886
Boucle du Mouhoun	Boromo	2019	19	272457	1598	947	2697
Boucle du Mouhoun	Dédougou	2019	19	373174	1994	1181	3365
Boucle du Mouhoun	Nouna	2019	19	326120	1707	1012	2881
Boucle du Mouhoun	Solenzo	2019	19	330737	1797	1064	3032
Boucle du Mouhoun	Toma	2019	19	190401	1129	669	1906
Boucle du Mouhoun	Tougan	2019	19	249716	936	554	1581
Cascades	Banfora	2019	19	409682	3405	2018	5748
Cascades	Mangodara	2019	19	407971	3006	1781	5074
Cascades	Sindou	2019	19	164820	1476	875	2492
Centre	Baskuy	2019	19	255300	857	507	1445
Centre	Bogodogo	2019	19	1074698	3898	2310	6576
Centre	Boulmiougou	2019	19	1213529	4587	2719	7740
Centre	Nongr-Massom	2019	19	694394	1666	987	2811
Centre	Sig-Nonghin	2019	19	415146	2170	1286	3661
Centre-Est	Bittou	2019	19	141323	1064	630	1797
Centre-Est	Garango	2019	19	202218	1817	1076	3068
Centre-Est	Koupéla	2019	19	224264	1546	916	2609
Centre-Est	Ouargaye	2019	19	365069	2535	1502	4279
Centre-Est	Pouytenga	2019	19	218205	1334	790	2251
Centre-Est	Tenkodogo	2019	19	259785	2057	1219	3473
Centre-Est	Zabré	2019	19	130481	1237	733	2088
Centre-Nord	Barsalogo	2019	19	203256	818	484	1381
Centre-Nord	Boulsa	2019	19	205118	902	534	1522
Centre-Nord	Boussouma	2019	19	191310	670	397	1131
Centre-Nord	Kaya	2019	19	377989	1435	850	2422
Centre-Nord	Koungoussi	2019	19	341238	2068	1225	3490
Centre-Nord	Tougouri	2019	19	225662	800	473	1350
Centre-Ouest	Koudougou	2019	19	359866	2742	1625	4628
Centre-Ouest	Léo	2019	19	295021	2415	1431	4077
Centre-Ouest	Nanoro	2019	19	149438	1098	651	1854
Centre-Ouest	Réo	2019	19	180781	893	529	1507
Centre-Ouest	Sabou	2019	19	125390	797	472	1345
Centre-Ouest	Sapouy	2019	19	281889	1801	1067	3040
Centre-Ouest	Tenado	2019	19	165453	637	377	1075
Centre-Sud	Kombissiri	2019	19	169124	1216	721	2053
Centre-Sud	Manga	2019	19	305184	2328	1380	3930
Centre-Sud	Pô	2019	19	224208	1195	708	2017
Centre-Sud	Saponé	2019	19	87614	594	352	1003
Est	Bogandé	2019	19	372482	1868	1107	3155
Est	Diapaga	2019	19	514176	3458	2049	5836
Est	Fada	2019	19	442606	3590	2127	6060
Est	Gayeri	2019	19	131024	832	493	1404
Est	Manni	2019	19	175385	905	536	1528
Est	Pama	2019	19	166476	1082	641	1827
Hauts Bassins	Dafra	2019	19	416151	2206	1307	3724
Hauts Bassins	Dandé	2019	19	228821	1552	920	2620
Hauts Bassins	Dô	2019	19	606754	2757	1634	4654
Hauts Bassins	Houndé	2019	19	338600	2233	1324	3769
Hauts Bassins	Karangasso Vigué	2019	19	127404	970	575	1636
Hauts Bassins	Lena	2019	19	57336	473	280	799
Hauts Bassins	N' Dorola	2019	19	246633	428	253	723
Hauts Bassins	Orodara	2019	19	180817	1761	1043	2974
Nord	Gourcy	2019	19	217907	1490	882	2514
Nord	Ouahigouya	2019	19	318168	2006	1188	3386
Nord	Séguenega	2019	19	196246	1051	622	1773
Nord	Thiou	2019	19	145756	956	566	1615
Nord	Titao	2019	19	178927	1011	599	1706
Nord	Yako	2019	19	375180	2117	1255	3573
Plateau Central	Boussé	2019	19	157262	900	533	1519
Plateau Central	Ziniaré	2019	19	283770	2090	1238	3529
Plateau Central	Zorgho	2019	19	395150	3106	1840	5245
Sahel	Djibo	2019	19	468045	1535	909	2591
Sahel	Dori	2019	19	350710	979	580	1653
Sahel	Gorom - G	2019	19	291230	1083	641	1828
Sahel	Sebba	2019	19	223691	850	503	1435
Sud-Ouest	Batié	2019	19	97525	1109	657	1872
Sud-Ouest	Dano	2019	19	226020	3395	2011	5732
Sud-Ouest	Diébougou	2019	19	152758	1241	735	2094
Sud-Ouest	Gaoua	2019	19	169149	2039	1208	3441
Sud-Ouest	Kampti	2019	19	186097	1112	659	1878
Boucle du Mouhoun	Boromo	2019	20	272457	1531	908	2580
Boucle du Mouhoun	Dédougou	2019	20	373174	1857	1101	3129
Boucle du Mouhoun	Nouna	2019	20	326120	1539	913	2594
Boucle du Mouhoun	Solenzo	2019	20	330737	1636	971	2758
Boucle du Mouhoun	Toma	2019	20	190401	1042	618	1756
Boucle du Mouhoun	Tougan	2019	20	249716	862	511	1453
Cascades	Banfora	2019	20	409682	3370	1999	5682
Cascades	Mangodara	2019	20	407971	2981	1768	5024
Cascades	Sindou	2019	20	164820	1409	836	2375
Centre	Baskuy	2019	20	255300	819	486	1380
Centre	Bogodogo	2019	20	1074698	3751	2226	6322
Centre	Boulmiougou	2019	20	1213529	4385	2601	7388
Centre	Nongr-Massom	2019	20	694394	1592	944	2683
Centre	Sig-Nonghin	2019	20	415146	2020	1198	3403
Centre-Est	Bittou	2019	20	141323	1060	629	1787
Centre-Est	Garango	2019	20	202218	1783	1057	3008
Centre-Est	Koupéla	2019	20	224264	1500	889	2528
Centre-Est	Ouargaye	2019	20	365069	2509	1488	4229
Centre-Est	Pouytenga	2019	20	218205	1294	767	2182
Centre-Est	Tenkodogo	2019	20	259785	2036	1207	3432
Centre-Est	Zabré	2019	20	130481	1211	718	2042
Centre-Nord	Barsalogo	2019	20	203256	732	434	1234
Centre-Nord	Boulsa	2019	20	205118	853	506	1439
Centre-Nord	Boussouma	2019	20	191310	629	373	1061
Centre-Nord	Kaya	2019	20	377989	1284	761	2165
Centre-Nord	Koungoussi	2019	20	341238	1968	1167	3317
Centre-Nord	Tougouri	2019	20	225662	715	424	1207
Centre-Ouest	Koudougou	2019	20	359866	2462	1460	4149
Centre-Ouest	Léo	2019	20	295021	2380	1412	4013
Centre-Ouest	Nanoro	2019	20	149438	1025	608	1727
Centre-Ouest	Réo	2019	20	180781	850	504	1433
Centre-Ouest	Sabou	2019	20	125390	762	452	1284
Centre-Ouest	Sapouy	2019	20	281889	1764	1046	2974
Centre-Ouest	Tenado	2019	20	165453	601	356	1013
Centre-Sud	Kombissiri	2019	20	169124	1171	694	1974
Centre-Sud	Manga	2019	20	305184	2255	1337	3801
Centre-Sud	Pô	2019	20	224208	1169	694	1971
Centre-Sud	Saponé	2019	20	87614	568	337	957
Est	Bogandé	2019	20	372482	1800	1067	3035
Est	Diapaga	2019	20	514176	3284	1948	5536
Est	Fada	2019	20	442606	3473	2060	5856
Est	Gayeri	2019	20	131024	789	468	1330
Est	Manni	2019	20	175385	849	503	1431
Est	Pama	2019	20	166476	1053	624	1775
Hauts Bassins	Dafra	2019	20	416151	2095	1243	3532
Hauts Bassins	Dandé	2019	20	228821	1447	858	2439
Hauts Bassins	Dô	2019	20	606754	2619	1554	4414
Hauts Bassins	Houndé	2019	20	338600	2163	1283	3645
Hauts Bassins	Karangasso Vigué	2019	20	127404	961	570	1620
Hauts Bassins	Lena	2019	20	57336	458	272	773
Hauts Bassins	N' Dorola	2019	20	246633	399	236	673
Hauts Bassins	Orodara	2019	20	180817	1703	1009	2871
Nord	Gourcy	2019	20	217907	1330	789	2241
Nord	Ouahigouya	2019	20	318168	1800	1067	3035
Nord	Séguenega	2019	20	196246	943	559	1590
Nord	Thiou	2019	20	145756	874	518	1474
Nord	Titao	2019	20	178927	907	538	1529
Nord	Yako	2019	20	375180	1975	1171	3329
Plateau Central	Boussé	2019	20	157262	837	496	1412
Plateau Central	Ziniaré	2019	20	283770	1963	1164	3311
Plateau Central	Zorgho	2019	20	395150	2976	1764	5020
Sahel	Djibo	2019	20	468045	1393	826	2348
Sahel	Dori	2019	20	350710	870	516	1468
Sahel	Gorom - G	2019	20	291230	963	571	1623
Sahel	Sebba	2019	20	223691	793	470	1338
Sud-Ouest	Batié	2019	20	97525	1100	653	1855
Sud-Ouest	Dano	2019	20	226020	3292	1953	5551
Sud-Ouest	Diébougou	2019	20	152758	1202	713	2026
Sud-Ouest	Gaoua	2019	20	169149	1978	1173	3335
Sud-Ouest	Kampti	2019	20	186097	1079	640	1819
Boucle du Mouhoun	Boromo	2019	21	272457	1551	920	2614
Boucle du Mouhoun	Dédougou	2019	21	373174	1859	1103	3133
Boucle du Mouhoun	Nouna	2019	21	326120	1551	920	2614
Boucle du Mouhoun	Solenzo	2019	21	330737	1675	994	2823
Boucle du Mouhoun	Toma	2019	21	190401	1038	616	1749
Boucle du Mouhoun	Tougan	2019	21	249716	839	498	1415
Cascades	Banfora	2019	21	409682	3158	1874	5323
Cascades	Mangodara	2019	21	407971	2993	1776	5044
Cascades	Sindou	2019	21	164820	1437	853	2423
Centre	Baskuy	2019	21	255300	817	485	1377
Centre	Bogodogo	2019	21	1074698	3903	2317	6576
Centre	Boulmiougou	2019	21	1213529	4375	2597	7372
Centre	Nongr-Massom	2019	21	694394	1589	943	2677
Centre	Sig-Nonghin	2019	21	415146	2047	1215	3448
Centre-Est	Bittou	2019	21	141323	1037	615	1748
Centre-Est	Garango	2019	21	202218	1789	1061	3017
Centre-Est	Koupéla	2019	21	224264	1542	915	2600
Centre-Est	Ouargaye	2019	21	365069	2451	1455	4130
Centre-Est	Pouytenga	2019	21	218205	1331	790	2243
Centre-Est	Tenkodogo	2019	21	259785	2010	1193	3388
Centre-Est	Zabré	2019	21	130481	1182	701	1992
Centre-Nord	Barsalogo	2019	21	203256	767	455	1293
Centre-Nord	Boulsa	2019	21	205118	933	554	1573
Centre-Nord	Boussouma	2019	21	191310	665	394	1121
Centre-Nord	Kaya	2019	21	377989	1346	799	2269
Centre-Nord	Koungoussi	2019	21	341238	1958	1162	3300
Centre-Nord	Tougouri	2019	21	225662	750	445	1265
Centre-Ouest	Koudougou	2019	21	359866	2569	1525	4330
Centre-Ouest	Léo	2019	21	295021	2364	1403	3986
Centre-Ouest	Nanoro	2019	21	149438	1022	606	1722
Centre-Ouest	Réo	2019	21	180781	846	502	1425
Centre-Ouest	Sabou	2019	21	125390	760	451	1281
Centre-Ouest	Sapouy	2019	21	281889	1743	1034	2938
Centre-Ouest	Tenado	2019	21	165453	599	355	1010
Centre-Sud	Kombissiri	2019	21	169124	1218	723	2053
Centre-Sud	Manga	2019	21	305184	2342	1390	3948
Centre-Sud	Pô	2019	21	224208	1152	683	1941
Centre-Sud	Saponé	2019	21	87614	567	336	955
Est	Bogandé	2019	21	372482	1721	1021	2902
Est	Diapaga	2019	21	514176	3243	1924	5466
Est	Fada	2019	21	442606	3501	2078	5902
Est	Gayeri	2019	21	131024	807	479	1361
Est	Manni	2019	21	175385	887	526	1495
Est	Pama	2019	21	166476	1033	613	1741
Hauts Bassins	Dafra	2019	21	416151	2169	1287	3657
Hauts Bassins	Dandé	2019	21	228821	1496	888	2521
Hauts Bassins	Dô	2019	21	606754	2711	1609	4570
Hauts Bassins	Houndé	2019	21	338600	2246	1333	3785
Hauts Bassins	Karangasso Vigué	2019	21	127404	1006	597	1695
Hauts Bassins	Lena	2019	21	57336	476	282	803
Hauts Bassins	N' Dorola	2019	21	246633	413	245	696
Hauts Bassins	Orodara	2019	21	180817	1744	1034	2941
Nord	Gourcy	2019	21	217907	1367	811	2303
Nord	Ouahigouya	2019	21	318168	1829	1085	3083
Nord	Séguenega	2019	21	196246	984	584	1659
Nord	Thiou	2019	21	145756	872	517	1470
Nord	Titao	2019	21	178927	922	547	1554
Nord	Yako	2019	21	375180	1970	1169	3320
Plateau Central	Boussé	2019	21	157262	849	503	1431
Plateau Central	Ziniaré	2019	21	283770	2075	1231	3498
Plateau Central	Zorgho	2019	21	395150	3104	1841	5234
Sahel	Djibo	2019	21	468045	1387	823	2337
Sahel	Dori	2019	21	350710	838	497	1413
Sahel	Gorom - G	2019	21	291230	927	550	1563
Sahel	Sebba	2019	21	223691	811	481	1368
Sud-Ouest	Batié	2019	21	97525	1029	610	1735
Sud-Ouest	Dano	2019	21	226020	3392	2013	5719
Sud-Ouest	Diébougou	2019	21	152758	1263	749	2128
Sud-Ouest	Gaoua	2019	21	169149	2033	1206	3427
Sud-Ouest	Kampti	2019	21	186097	1109	658	1870
Boucle du Mouhoun	Boromo	2019	22	272457	1575	934	2653
Boucle du Mouhoun	Dédougou	2019	22	373174	1924	1142	3243
Boucle du Mouhoun	Nouna	2019	22	326120	1614	957	2719
Boucle du Mouhoun	Solenzo	2019	22	330737	1710	1014	2881
Boucle du Mouhoun	Toma	2019	22	190401	1096	650	1847
Boucle du Mouhoun	Tougan	2019	22	249716	907	538	1529
Cascades	Banfora	2019	22	409682	3266	1937	5504
Cascades	Mangodara	2019	22	407971	3086	1831	5201
Cascades	Sindou	2019	22	164820	1466	870	2471
Centre	Baskuy	2019	22	255300	850	504	1433
Centre	Bogodogo	2019	22	1074698	3904	2317	6576
Centre	Boulmiougou	2019	22	1213529	4554	2703	7673
Centre	Nongr-Massom	2019	22	694394	1654	981	2787
Centre	Sig-Nonghin	2019	22	415146	2143	1272	3611
Centre-Est	Bittou	2019	22	141323	1060	629	1787
Centre-Est	Garango	2019	22	202218	1826	1083	3079
Centre-Est	Koupéla	2019	22	224264	1572	932	2649
Centre-Est	Ouargaye	2019	22	365069	2519	1495	4245
Centre-Est	Pouytenga	2019	22	218205	1356	805	2286
Centre-Est	Tenkodogo	2019	22	259785	2063	1224	3477
Centre-Est	Zabré	2019	22	130481	1223	726	2062
Centre-Nord	Barsalogo	2019	22	203256	797	473	1344
Centre-Nord	Boulsa	2019	22	205118	919	545	1549
Centre-Nord	Boussouma	2019	22	191310	676	401	1140
Centre-Nord	Kaya	2019	22	377989	1399	830	2358
Centre-Nord	Koungoussi	2019	22	341238	2025	1202	3413
Centre-Nord	Tougouri	2019	22	225662	779	462	1314
Centre-Ouest	Koudougou	2019	22	359866	2698	1601	4547
Centre-Ouest	Léo	2019	22	295021	2438	1446	4109
Centre-Ouest	Nanoro	2019	22	149438	1076	638	1813
Centre-Ouest	Réo	2019	22	180781	875	519	1474
Centre-Ouest	Sabou	2019	22	125390	791	469	1334
Centre-Ouest	Sapouy	2019	22	281889	1799	1067	3031
Centre-Ouest	Tenado	2019	22	165453	619	367	1043
Centre-Sud	Kombissiri	2019	22	169124	1218	723	2053
Centre-Sud	Manga	2019	22	305184	2355	1397	3969
Centre-Sud	Pô	2019	22	224208	1192	707	2009
Centre-Sud	Saponé	2019	22	87614	590	350	994
Est	Bogandé	2019	22	372482	1789	1061	3015
Est	Diapaga	2019	22	514176	3281	1947	5531
Est	Fada	2019	22	442606	3597	2134	6063
Est	Gayeri	2019	22	131024	840	498	1417
Est	Manni	2019	22	175385	898	533	1514
Est	Pama	2019	22	166476	1058	628	1784
Hauts Bassins	Dafra	2019	22	416151	2193	1301	3697
Hauts Bassins	Dandé	2019	22	228821	1509	895	2543
Hauts Bassins	Dô	2019	22	606754	2741	1626	4619
Hauts Bassins	Houndé	2019	22	338600	2259	1340	3806
Hauts Bassins	Karangasso Vigué	2019	22	127404	1022	607	1723
Hauts Bassins	Lena	2019	22	57336	479	284	807
Hauts Bassins	N' Dorola	2019	22	246633	416	247	702
Hauts Bassins	Orodara	2019	22	180817	1783	1057	3007
Nord	Gourcy	2019	22	217907	1444	857	2434
Nord	Ouahigouya	2019	22	318168	1915	1136	3228
Nord	Séguenega	2019	22	196246	1034	613	1742
Nord	Thiou	2019	22	145756	914	542	1542
Nord	Titao	2019	22	178927	965	572	1627
Nord	Yako	2019	22	375180	2074	1230	3495
Plateau Central	Boussé	2019	22	157262	889	527	1498
Plateau Central	Ziniaré	2019	22	283770	2108	1250	3554
Plateau Central	Zorgho	2019	22	395150	3141	1863	5296
Sahel	Djibo	2019	22	468045	1453	862	2449
Sahel	Dori	2019	22	350710	874	518	1474
Sahel	Gorom - G	2019	22	291230	967	573	1630
Sahel	Sebba	2019	22	223691	845	501	1425
Sud-Ouest	Batié	2019	22	97525	1060	629	1787
Sud-Ouest	Dano	2019	22	226020	3439	2040	5797
Sud-Ouest	Diébougou	2019	22	152758	1294	768	2181
Sud-Ouest	Gaoua	2019	22	169149	2118	1256	3570
Sud-Ouest	Kampti	2019	22	186097	1155	685	1947
Boucle du Mouhoun	Boromo	2019	23	272457	1600	949	2696
Boucle du Mouhoun	Dédougou	2019	23	373174	1980	1175	3337
Boucle du Mouhoun	Nouna	2019	23	326120	1713	1016	2887
Boucle du Mouhoun	Solenzo	2019	23	330737	1794	1064	3023
Boucle du Mouhoun	Toma	2019	23	190401	1145	679	1929
Boucle du Mouhoun	Tougan	2019	23	249716	941	558	1586
Cascades	Banfora	2019	23	409682	3363	1995	5669
Cascades	Mangodara	2019	23	407971	3055	1813	5148
Cascades	Sindou	2019	23	164820	1451	861	2447
Centre	Baskuy	2019	23	255300	874	518	1473
Centre	Bogodogo	2019	23	1074698	4025	2388	6781
Centre	Boulmiougou	2019	23	1213529	4681	2778	7887
Centre	Nongr-Massom	2019	23	694394	1700	1009	2865
Centre	Sig-Nonghin	2019	23	415146	2212	1312	3727
Centre-Est	Bittou	2019	23	141323	1078	640	1818
Centre-Est	Garango	2019	23	202218	1919	1138	3236
Centre-Est	Koupéla	2019	23	224264	1636	970	2757
Centre-Est	Ouargaye	2019	23	365069	2671	1585	4501
Centre-Est	Pouytenga	2019	23	218205	1412	837	2380
Centre-Est	Tenkodogo	2019	23	259785	2179	1293	3673
Centre-Est	Zabré	2019	23	130481	1292	767	2179
Centre-Nord	Barsalogo	2019	23	203256	810	481	1366
Centre-Nord	Boulsa	2019	23	205118	942	559	1588
Centre-Nord	Boussouma	2019	23	191310	682	404	1150
Centre-Nord	Kaya	2019	23	377989	1422	843	2397
Centre-Nord	Koungoussi	2019	23	341238	2079	1233	3504
Centre-Nord	Tougouri	2019	23	225662	792	470	1336
Centre-Ouest	Koudougou	2019	23	359866	2723	1616	4590
Centre-Ouest	Léo	2019	23	295021	2490	1477	4196
Centre-Ouest	Nanoro	2019	23	149438	1117	662	1883
Centre-Ouest	Réo	2019	23	180781	898	533	1513
Centre-Ouest	Sabou	2019	23	125390	813	482	1371
Centre-Ouest	Sapouy	2019	23	281889	1862	1105	3139
Centre-Ouest	Tenado	2019	23	165453	635	376	1071
Centre-Sud	Kombissiri	2019	23	169124	1256	745	2117
Centre-Sud	Manga	2019	23	305184	2372	1407	3999
Centre-Sud	Pô	2019	23	224208	1259	747	2123
Centre-Sud	Saponé	2019	23	87614	606	359	1022
Est	Bogandé	2019	23	372482	1876	1113	3163
Est	Diapaga	2019	23	514176	3378	2004	5693
Est	Fada	2019	23	442606	3771	2237	6357
Est	Gayeri	2019	23	131024	865	513	1458
Est	Manni	2019	23	175385	915	542	1542
Est	Pama	2019	23	166476	1115	662	1880
Hauts Bassins	Dafra	2019	23	416151	2210	1311	3725
Hauts Bassins	Dandé	2019	23	228821	1520	902	2562
Hauts Bassins	Dô	2019	23	606754	2762	1639	4655
Hauts Bassins	Houndé	2019	23	338600	2276	1350	3835
Hauts Bassins	Karangasso Vigué	2019	23	127404	1020	605	1719
Hauts Bassins	Lena	2019	23	57336	482	286	813
Hauts Bassins	N' Dorola	2019	23	246633	419	249	707
Hauts Bassins	Orodara	2019	23	180817	1773	1051	2990
Nord	Gourcy	2019	23	217907	1465	869	2469
Nord	Ouahigouya	2019	23	318168	1859	1102	3133
Nord	Séguenega	2019	23	196246	1043	619	1759
Nord	Thiou	2019	23	145756	888	526	1497
Nord	Titao	2019	23	178927	937	555	1579
Nord	Yako	2019	23	375180	2153	1277	3628
Plateau Central	Boussé	2019	23	157262	917	544	1546
Plateau Central	Ziniaré	2019	23	283770	2127	1261	3586
Plateau Central	Zorgho	2019	23	395150	3258	1932	5493
Sahel	Djibo	2019	23	468045	1383	820	2331
Sahel	Dori	2019	23	350710	860	510	1451
Sahel	Gorom - G	2019	23	291230	952	564	1605
Sahel	Sebba	2019	23	223691	857	508	1445
Sud-Ouest	Batié	2019	23	97525	1077	639	1816
Sud-Ouest	Dano	2019	23	226020	3453	2048	5821
Sud-Ouest	Diébougou	2019	23	152758	1293	767	2178
Sud-Ouest	Gaoua	2019	23	169149	2109	1251	3555
Sud-Ouest	Kampti	2019	23	186097	1151	683	1939
Boucle du Mouhoun	Boromo	2019	24	272457	1705	1012	2873
Boucle du Mouhoun	Dédougou	2019	24	373174	2122	1259	3577
Boucle du Mouhoun	Nouna	2019	24	326120	1859	1103	3132
Boucle du Mouhoun	Solenzo	2019	24	330737	1911	1134	3221
Boucle du Mouhoun	Toma	2019	24	190401	1224	726	2063
Boucle du Mouhoun	Tougan	2019	24	249716	1036	614	1746
Cascades	Banfora	2019	24	409682	3460	2053	5831
Cascades	Mangodara	2019	24	407971	3305	1961	5570
Cascades	Sindou	2019	24	164820	1588	942	2677
Centre	Baskuy	2019	24	255300	909	539	1531
Centre	Bogodogo	2019	24	1074698	4172	2476	7028
Centre	Boulmiougou	2019	24	1213529	4867	2888	8200
Centre	Nongr-Massom	2019	24	694394	1767	1049	2978
Centre	Sig-Nonghin	2019	24	415146	2295	1362	3867
Centre-Est	Bittou	2019	24	141323	1138	675	1918
Centre-Est	Garango	2019	24	202218	2030	1204	3424
Centre-Est	Koupéla	2019	24	224264	1747	1036	2944
Centre-Est	Ouargaye	2019	24	365069	2913	1728	4909
Centre-Est	Pouytenga	2019	24	218205	1508	894	2541
Centre-Est	Tenkodogo	2019	24	259785	2347	1393	3957
Centre-Est	Zabré	2019	24	130481	1382	820	2330
Centre-Nord	Barsalogo	2019	24	203256	852	505	1436
Centre-Nord	Boulsa	2019	24	205118	987	586	1665
Centre-Nord	Boussouma	2019	24	191310	711	422	1199
Centre-Nord	Kaya	2019	24	377989	1495	886	2519
Centre-Nord	Koungoussi	2019	24	341238	2190	1299	3691
Centre-Nord	Tougouri	2019	24	225662	833	494	1404
Centre-Ouest	Koudougou	2019	24	359866	2902	1721	4890
Centre-Ouest	Léo	2019	24	295021	2645	1569	4459
Centre-Ouest	Nanoro	2019	24	149438	1178	698	1985
Centre-Ouest	Réo	2019	24	180781	946	561	1594
Centre-Ouest	Sabou	2019	24	125390	845	501	1425
Centre-Ouest	Sapouy	2019	24	281889	1937	1149	3264
Centre-Ouest	Tenado	2019	24	165453	676	401	1140
Centre-Sud	Kombissiri	2019	24	169124	1302	772	2194
Centre-Sud	Manga	2019	24	305184	2552	1514	4301
Centre-Sud	Pô	2019	24	224208	1329	788	2240
Centre-Sud	Saponé	2019	24	87614	630	374	1063
Est	Bogandé	2019	24	372482	1931	1145	3255
Est	Diapaga	2019	24	514176	3698	2194	6234
Est	Fada	2019	24	442606	4075	2418	6870
Est	Gayeri	2019	24	131024	930	552	1569
Est	Manni	2019	24	175385	962	570	1621
Est	Pama	2019	24	166476	1229	729	2072
Hauts Bassins	Dafra	2019	24	416151	2383	1414	4017
Hauts Bassins	Dandé	2019	24	228821	1656	982	2791
Hauts Bassins	Dô	2019	24	606754	2979	1767	5020
Hauts Bassins	Houndé	2019	24	338600	2448	1452	4124
Hauts Bassins	Karangasso Vigué	2019	24	127404	1100	653	1854
Hauts Bassins	Lena	2019	24	57336	519	308	874
Hauts Bassins	N' Dorola	2019	24	246633	457	271	770
Hauts Bassins	Orodara	2019	24	180817	1918	1137	3234
Nord	Gourcy	2019	24	217907	1575	934	2654
Nord	Ouahigouya	2019	24	318168	2094	1242	3529
Nord	Séguenega	2019	24	196246	1112	659	1874
Nord	Thiou	2019	24	145756	989	586	1667
Nord	Titao	2019	24	178927	1055	626	1778
Nord	Yako	2019	24	375180	2270	1346	3825
Plateau Central	Boussé	2019	24	157262	952	564	1604
Plateau Central	Ziniaré	2019	24	283770	2218	1316	3740
Plateau Central	Zorgho	2019	24	395150	3425	2031	5774
Sahel	Djibo	2019	24	468045	1564	928	2637
Sahel	Dori	2019	24	350710	940	557	1584
Sahel	Gorom - G	2019	24	291230	1039	616	1752
Sahel	Sebba	2019	24	223691	909	539	1533
Sud-Ouest	Batié	2019	24	97525	1115	662	1880
Sud-Ouest	Dano	2019	24	226020	3698	2193	6234
Sud-Ouest	Diébougou	2019	24	152758	1394	827	2348
Sud-Ouest	Gaoua	2019	24	169149	2307	1368	3888
Sud-Ouest	Kampti	2019	24	186097	1259	747	2121
Boucle du Mouhoun	Boromo	2019	25	272457	1797	1066	3027
Boucle du Mouhoun	Dédougou	2019	25	373174	2208	1309	3720
Boucle du Mouhoun	Nouna	2019	25	326120	1918	1138	3232
Boucle du Mouhoun	Solenzo	2019	25	330737	2023	1200	3410
Boucle du Mouhoun	Toma	2019	25	190401	1248	740	2104
Boucle du Mouhoun	Tougan	2019	25	249716	1048	621	1766
Cascades	Banfora	2019	25	409682	3860	2290	6505
Cascades	Mangodara	2019	25	407971	3614	2144	6089
Cascades	Sindou	2019	25	164820	1747	1036	2945
Centre	Baskuy	2019	25	255300	929	551	1564
Centre	Bogodogo	2019	25	1074698	4251	2522	7161
Centre	Boulmiougou	2019	25	1213529	4973	2950	8377
Centre	Nongr-Massom	2019	25	694394	1806	1071	3043
Centre	Sig-Nonghin	2019	25	415146	2347	1392	3953
Centre-Est	Bittou	2019	25	141323	1234	732	2081
Centre-Est	Garango	2019	25	202218	2073	1229	3495
Centre-Est	Koupéla	2019	25	224264	1760	1043	2965
Centre-Est	Ouargaye	2019	25	365069	2941	1745	4956
Centre-Est	Pouytenga	2019	25	218205	1518	900	2559
Centre-Est	Tenkodogo	2019	25	259785	2378	1410	4006
Centre-Est	Zabré	2019	25	130481	1437	852	2422
Centre-Nord	Barsalogo	2019	25	203256	872	517	1469
Centre-Nord	Boulsa	2019	25	205118	1010	599	1702
Centre-Nord	Boussouma	2019	25	191310	730	432	1230
Centre-Nord	Kaya	2019	25	377989	1529	906	2578
Centre-Nord	Koungoussi	2019	25	341238	2248	1333	3788
Centre-Nord	Tougouri	2019	25	225662	852	505	1437
Centre-Ouest	Koudougou	2019	25	359866	2940	1743	4954
Centre-Ouest	Léo	2019	25	295021	2791	1656	4703
Centre-Ouest	Nanoro	2019	25	149438	1201	712	2024
Centre-Ouest	Réo	2019	25	180781	971	576	1636
Centre-Ouest	Sabou	2019	25	125390	864	512	1456
Centre-Ouest	Sapouy	2019	25	281889	1995	1183	3361
Centre-Ouest	Tenado	2019	25	165453	698	414	1177
Centre-Sud	Kombissiri	2019	25	169124	1327	787	2236
Centre-Sud	Manga	2019	25	305184	2762	1638	4654
Centre-Sud	Pô	2019	25	224208	1392	825	2346
Centre-Sud	Saponé	2019	25	87614	644	382	1086
Est	Bogandé	2019	25	372482	2103	1247	3544
Est	Diapaga	2019	25	514176	3842	2279	6474
Est	Fada	2019	25	442606	4105	2434	6919
Est	Gayeri	2019	25	131024	961	570	1620
Est	Manni	2019	25	175385	999	592	1684
Est	Pama	2019	25	166476	1261	748	2125
Hauts Bassins	Dafra	2019	25	416151	2603	1544	4387
Hauts Bassins	Dandé	2019	25	228821	1799	1067	3032
Hauts Bassins	Dô	2019	25	606754	3254	1930	5482
Hauts Bassins	Houndé	2019	25	338600	2649	1572	4463
Hauts Bassins	Karangasso Vigué	2019	25	127404	1199	711	2020
Hauts Bassins	Lena	2019	25	57336	561	333	946
Hauts Bassins	N' Dorola	2019	25	246633	496	294	837
Hauts Bassins	Orodara	2019	25	180817	2107	1249	3552
Nord	Gourcy	2019	25	217907	1598	948	2694
Nord	Ouahigouya	2019	25	318168	2086	1236	3515
Nord	Séguenega	2019	25	196246	1126	668	1898
Nord	Thiou	2019	25	145756	1014	601	1711
Nord	Titao	2019	25	178927	1051	623	1771
Nord	Yako	2019	25	375180	2314	1372	3900
Plateau Central	Boussé	2019	25	157262	973	577	1640
Plateau Central	Ziniaré	2019	25	283770	2276	1349	3836
Plateau Central	Zorgho	2019	25	395150	3470	2057	5851
Sahel	Djibo	2019	25	468045	1590	943	2681
Sahel	Dori	2019	25	350710	996	590	1680
Sahel	Gorom - G	2019	25	291230	1102	653	1857
Sahel	Sebba	2019	25	223691	960	569	1619
Sud-Ouest	Batié	2019	25	97525	1221	724	2058
Sud-Ouest	Dano	2019	25	226020	3951	2343	6659
Sud-Ouest	Diébougou	2019	25	152758	1503	891	2532
Sud-Ouest	Gaoua	2019	25	169149	2480	1471	4179
Sud-Ouest	Kampti	2019	25	186097	1353	802	2280
Boucle du Mouhoun	Boromo	2019	26	272457	1700	1008	2865
Boucle du Mouhoun	Dédougou	2019	26	373174	2120	1257	3572
Boucle du Mouhoun	Nouna	2019	26	326120	1804	1069	3040
Boucle du Mouhoun	Solenzo	2019	26	330737	1887	1119	3181
Boucle du Mouhoun	Toma	2019	26	190401	1202	712	2026
Boucle du Mouhoun	Tougan	2019	26	249716	987	585	1665
Cascades	Banfora	2019	26	409682	3953	2344	6662
Cascades	Mangodara	2019	26	407971	3433	2036	5782
Cascades	Sindou	2019	26	164820	1652	980	2784
Centre	Baskuy	2019	26	255300	894	530	1507
Centre	Bogodogo	2019	26	1074698	4115	2440	6932
Centre	Boulmiougou	2019	26	1213529	4790	2840	8070
Centre	Nongr-Massom	2019	26	694394	1739	1031	2931
Centre	Sig-Nonghin	2019	26	415146	2304	1366	3881
Centre-Est	Bittou	2019	26	141323	1288	764	2170
Centre-Est	Garango	2019	26	202218	2013	1193	3394
Centre-Est	Koupéla	2019	26	224264	1719	1019	2896
Centre-Est	Ouargaye	2019	26	365069	2853	1692	4807
Centre-Est	Pouytenga	2019	26	218205	1483	879	2500
Centre-Est	Tenkodogo	2019	26	259785	2312	1371	3896
Centre-Est	Zabré	2019	26	130481	1411	837	2379
Centre-Nord	Barsalogo	2019	26	203256	855	506	1441
Centre-Nord	Boulsa	2019	26	205118	990	587	1669
Centre-Nord	Boussouma	2019	26	191310	710	420	1197
Centre-Nord	Kaya	2019	26	377989	1499	888	2528
Centre-Nord	Koungoussi	2019	26	341238	2147	1273	3618
Centre-Nord	Tougouri	2019	26	225662	835	495	1409
Centre-Ouest	Koudougou	2019	26	359866	2843	1685	4792
Centre-Ouest	Léo	2019	26	295021	2671	1584	4501
Centre-Ouest	Nanoro	2019	26	149438	1168	692	1968
Centre-Ouest	Réo	2019	26	180781	927	550	1563
Centre-Ouest	Sabou	2019	26	125390	832	493	1403
Centre-Ouest	Sapouy	2019	26	281889	1915	1135	3227
Centre-Ouest	Tenado	2019	26	165453	676	401	1140
Centre-Sud	Kombissiri	2019	26	169124	1284	761	2164
Centre-Sud	Manga	2019	26	305184	2586	1533	4357
Centre-Sud	Pô	2019	26	224208	1360	806	2291
Centre-Sud	Saponé	2019	26	87614	620	368	1046
Est	Bogandé	2019	26	372482	2178	1292	3672
Est	Diapaga	2019	26	514176	3690	2188	6219
Est	Fada	2019	26	442606	4000	2371	6742
Est	Gayeri	2019	26	131024	946	560	1595
Est	Manni	2019	26	175385	1002	594	1690
Est	Pama	2019	26	166476	1233	731	2077
Hauts Bassins	Dafra	2019	26	416151	2426	1439	4088
Hauts Bassins	Dandé	2019	26	228821	1672	991	2817
Hauts Bassins	Dô	2019	26	606754	3032	1798	5108
Hauts Bassins	Houndé	2019	26	338600	2480	1471	4178
Hauts Bassins	Karangasso Vigué	2019	26	127404	1132	671	1906
Hauts Bassins	Lena	2019	26	57336	526	312	886
Hauts Bassins	N' Dorola	2019	26	246633	461	273	778
Hauts Bassins	Orodara	2019	26	180817	1978	1172	3333
Nord	Gourcy	2019	26	217907	1536	910	2590
Nord	Ouahigouya	2019	26	318168	2036	1207	3434
Nord	Séguenega	2019	26	196246	1089	645	1836
Nord	Thiou	2019	26	145756	986	584	1664
Nord	Titao	2019	26	178927	1026	608	1730
Nord	Yako	2019	26	375180	2251	1334	3794
Plateau Central	Boussé	2019	26	157262	955	566	1611
Plateau Central	Ziniaré	2019	26	283770	2214	1312	3733
Plateau Central	Zorgho	2019	26	395150	3370	1997	5682
Sahel	Djibo	2019	26	468045	1534	909	2586
Sahel	Dori	2019	26	350710	987	585	1665
Sahel	Gorom - G	2019	26	291230	1092	647	1841
Sahel	Sebba	2019	26	223691	945	560	1593
Sud-Ouest	Batié	2019	26	97525	1297	769	2186
Sud-Ouest	Dano	2019	26	226020	3716	2204	6264
Sud-Ouest	Diébougou	2019	26	152758	1432	849	2412
Sud-Ouest	Gaoua	2019	26	169149	2377	1410	4006
Sud-Ouest	Kampti	2019	26	186097	1297	769	2186
Boucle du Mouhoun	Boromo	2019	27	272457	2192	1300	3695
Boucle du Mouhoun	Dédougou	2019	27	373174	2706	1605	4562
Boucle du Mouhoun	Nouna	2019	27	326120	2328	1380	3924
Boucle du Mouhoun	Solenzo	2019	27	330737	2467	1463	4158
Boucle du Mouhoun	Toma	2019	27	190401	1543	915	2602
Boucle du Mouhoun	Tougan	2019	27	249716	1285	762	2168
Cascades	Banfora	2019	27	409682	4744	2815	7997
Cascades	Mangodara	2019	27	407971	4362	2588	7351
Cascades	Sindou	2019	27	164820	2104	1248	3547
Centre	Baskuy	2019	27	255300	1169	694	1971
Centre	Bogodogo	2019	27	1074698	5380	3193	9066
Centre	Boulmiougou	2019	27	1213529	6263	3716	10553
Centre	Nongr-Massom	2019	27	694394	2274	1349	3833
Centre	Sig-Nonghin	2019	27	415146	2976	1766	5014
Centre-Est	Bittou	2019	27	141323	1499	889	2528
Centre-Est	Garango	2019	27	202218	2639	1565	4451
Centre-Est	Koupéla	2019	27	224264	2262	1342	3814
Centre-Est	Ouargaye	2019	27	365069	3673	2179	6190
Centre-Est	Pouytenga	2019	27	218205	1952	1158	3291
Centre-Est	Tenkodogo	2019	27	259785	3008	1784	5071
Centre-Est	Zabré	2019	27	130481	1821	1080	3071
Centre-Nord	Barsalogo	2019	27	203256	1124	667	1896
Centre-Nord	Boulsa	2019	27	205118	1319	782	2224
Centre-Nord	Boussouma	2019	27	191310	940	557	1585
Centre-Nord	Kaya	2019	27	377989	1973	1170	3326
Centre-Nord	Koungoussi	2019	27	341238	2801	1661	4721
Centre-Nord	Tougouri	2019	27	225662	1099	651	1854
Centre-Ouest	Koudougou	2019	27	359866	3733	2214	6293
Centre-Ouest	Léo	2019	27	295021	3443	2043	5804
Centre-Ouest	Nanoro	2019	27	149438	1503	891	2533
Centre-Ouest	Réo	2019	27	180781	1210	717	2039
Centre-Ouest	Sabou	2019	27	125390	1088	645	1835
Centre-Ouest	Sapouy	2019	27	281889	2478	1470	4178
Centre-Ouest	Tenado	2019	27	165453	863	511	1455
Centre-Sud	Kombissiri	2019	27	169124	1679	996	2831
Centre-Sud	Manga	2019	27	305184	3375	2002	5689
Centre-Sud	Pô	2019	27	224208	1759	1043	2964
Centre-Sud	Saponé	2019	27	87614	811	481	1368
Est	Bogandé	2019	27	372482	2546	1510	4293
Est	Diapaga	2019	27	514176	4725	2803	7965
Est	Fada	2019	27	442606	5214	3093	8792
Est	Gayeri	2019	27	131024	1227	728	2070
Est	Manni	2019	27	175385	1327	787	2237
Est	Pama	2019	27	166476	1556	923	2624
Hauts Bassins	Dafra	2019	27	416151	3164	1877	5333
Hauts Bassins	Dandé	2019	27	228821	2180	1293	3674
Hauts Bassins	Dô	2019	27	606754	3954	2346	6665
Hauts Bassins	Houndé	2019	27	338600	3237	1921	5456
Hauts Bassins	Karangasso Vigué	2019	27	127404	1461	867	2462
Hauts Bassins	Lena	2019	27	57336	686	407	1157
Hauts Bassins	N' Dorola	2019	27	246633	601	356	1014
Hauts Bassins	Orodara	2019	27	180817	2546	1510	4294
Nord	Gourcy	2019	27	217907	2002	1187	3375
Nord	Ouahigouya	2019	27	318168	2604	1544	4392
Nord	Séguenega	2019	27	196246	1430	848	2412
Nord	Thiou	2019	27	145756	1247	739	2104
Nord	Titao	2019	27	178927	1313	778	2213
Nord	Yako	2019	27	375180	2896	1718	4882
Plateau Central	Boussé	2019	27	157262	1234	732	2081
Plateau Central	Ziniaré	2019	27	283770	2931	1738	4943
Plateau Central	Zorgho	2019	27	395150	4464	2647	7528
Sahel	Djibo	2019	27	468045	1972	1169	3326
Sahel	Dori	2019	27	350710	1299	770	2191
Sahel	Gorom - G	2019	27	291230	1437	852	2423
Sahel	Sebba	2019	27	223691	1247	739	2103
Sud-Ouest	Batié	2019	27	97525	1515	899	2554
Sud-Ouest	Dano	2019	27	226020	4854	2879	8184
Sud-Ouest	Diébougou	2019	27	152758	1843	1093	3106
Sud-Ouest	Gaoua	2019	27	169149	3012	1787	5077
Sud-Ouest	Kampti	2019	27	186097	1643	975	2770
Boucle du Mouhoun	Boromo	2019	28	272457	2976	1766	5016
Boucle du Mouhoun	Dédougou	2019	28	373174	3639	2159	6133
Boucle du Mouhoun	Nouna	2019	28	326120	3183	1888	5366
Boucle du Mouhoun	Solenzo	2019	28	330737	3387	2009	5709
Boucle du Mouhoun	Toma	2019	28	190401	2083	1235	3510
Boucle du Mouhoun	Tougan	2019	28	249716	1763	1045	2973
Cascades	Banfora	2019	28	409682	6322	3751	10657
Cascades	Mangodara	2019	28	407971	5777	3428	9734
Cascades	Sindou	2019	28	164820	2825	1676	4761
Centre	Baskuy	2019	28	255300	1626	964	2739
Centre	Bogodogo	2019	28	1074698	7637	4532	12868
Centre	Boulmiougou	2019	28	1213529	8704	5165	14666
Centre	Nongr-Massom	2019	28	694394	3161	1875	5327
Centre	Sig-Nonghin	2019	28	415146	4114	2441	6931
Centre-Est	Bittou	2019	28	141323	1998	1185	3368
Centre-Est	Garango	2019	28	202218	3655	2167	6163
Centre-Est	Koupéla	2019	28	224264	3190	1892	5377
Centre-Est	Ouargaye	2019	28	365069	5142	3050	8666
Centre-Est	Pouytenga	2019	28	218205	2753	1633	4640
Centre-Est	Tenkodogo	2019	28	259785	4185	2483	7054
Centre-Est	Zabré	2019	28	130481	2463	1461	4153
Centre-Nord	Barsalogo	2019	28	203256	1568	930	2643
Centre-Nord	Boulsa	2019	28	205118	1873	1111	3158
Centre-Nord	Boussouma	2019	28	191310	1321	784	2228
Centre-Nord	Kaya	2019	28	377989	2750	1631	4636
Centre-Nord	Koungoussi	2019	28	341238	3822	2267	6441
Centre-Nord	Tougouri	2019	28	225662	1532	908	2584
Centre-Ouest	Koudougou	2019	28	359866	5146	3052	8673
Centre-Ouest	Léo	2019	28	295021	4686	2780	7898
Centre-Ouest	Nanoro	2019	28	149438	2041	1210	3440
Centre-Ouest	Réo	2019	28	180781	1651	979	2782
Centre-Ouest	Sabou	2019	28	125390	1512	897	2550
Centre-Ouest	Sapouy	2019	28	281889	3469	2058	5846
Centre-Ouest	Tenado	2019	28	165453	1163	689	1960
Centre-Sud	Kombissiri	2019	28	169124	2384	1414	4018
Centre-Sud	Manga	2019	28	305184	4542	2695	7656
Centre-Sud	Pô	2019	28	224208	2405	1427	4054
Centre-Sud	Saponé	2019	28	87614	1128	669	1901
Est	Bogandé	2019	28	372482	3401	2017	5734
Est	Diapaga	2019	28	514176	6809	4039	11478
Est	Fada	2019	28	442606	7399	4389	12473
Est	Gayeri	2019	28	131024	1764	1046	2974
Est	Manni	2019	28	175385	1867	1107	3147
Est	Pama	2019	28	166476	2114	1254	3565
Hauts Bassins	Dafra	2019	28	416151	4270	2533	7198
Hauts Bassins	Dandé	2019	28	228821	2969	1761	5004
Hauts Bassins	Dô	2019	28	606754	5337	3166	8994
Hauts Bassins	Houndé	2019	28	338600	4357	2586	7342
Hauts Bassins	Karangasso Vigué	2019	28	127404	1939	1150	3267
Hauts Bassins	Lena	2019	28	57336	924	548	1557
Hauts Bassins	N' Dorola	2019	28	246633	820	486	1382
Hauts Bassins	Orodara	2019	28	180817	3405	2019	5741
Nord	Gourcy	2019	28	217907	2724	1616	4593
Nord	Ouahigouya	2019	28	318168	3613	2143	6092
Nord	Séguenega	2019	28	196246	1972	1169	3324
Nord	Thiou	2019	28	145756	1701	1008	2868
Nord	Titao	2019	28	178927	1821	1080	3070
Nord	Yako	2019	28	375180	3933	2333	6629
Plateau Central	Boussé	2019	28	157262	1706	1012	2876
Plateau Central	Ziniaré	2019	28	283770	4121	2444	6948
Plateau Central	Zorgho	2019	28	395150	6282	3725	10594
Sahel	Djibo	2019	28	468045	2702	1602	4555
Sahel	Dori	2019	28	350710	1803	1069	3040
Sahel	Gorom - G	2019	28	291230	1994	1182	3361
Sahel	Sebba	2019	28	223691	1788	1060	3014
Sud-Ouest	Batié	2019	28	97525	2030	1204	3422
Sud-Ouest	Dano	2019	28	226020	6511	3862	10977
Sud-Ouest	Diébougou	2019	28	152758	2432	1443	4099
Sud-Ouest	Gaoua	2019	28	169149	3934	2334	6630
Sud-Ouest	Kampti	2019	28	186097	2146	1273	3617
Boucle du Mouhoun	Boromo	2019	29	272457	4597	2726	7746
Boucle du Mouhoun	Dédougou	2019	29	373174	5685	3370	9579
Boucle du Mouhoun	Nouna	2019	29	326120	5042	2989	8495
Boucle du Mouhoun	Solenzo	2019	29	330737	5343	3168	9003
Boucle du Mouhoun	Toma	2019	29	190401	3255	1930	5486
Boucle du Mouhoun	Tougan	2019	29	249716	2817	1670	4748
Cascades	Banfora	2019	29	409682	8967	5315	15112
Cascades	Mangodara	2019	29	407971	8641	5123	14559
Cascades	Sindou	2019	29	164820	4223	2504	7117
Centre	Baskuy	2019	29	255300	2497	1480	4206
Centre	Bogodogo	2019	29	1074698	11658	6914	19638
Centre	Boulmiougou	2019	29	1213529	13367	7926	22518
Centre	Nongr-Massom	2019	29	694394	4855	2878	8179
Centre	Sig-Nonghin	2019	29	415146	6386	3787	10757
Centre-Est	Bittou	2019	29	141323	2884	1709	4861
Centre-Est	Garango	2019	29	202218	5542	3284	9343
Centre-Est	Koupéla	2019	29	224264	4833	2866	8145
Centre-Est	Ouargaye	2019	29	365069	7855	4658	13236
Centre-Est	Pouytenga	2019	29	218205	4171	2473	7029
Centre-Est	Tenkodogo	2019	29	259785	6364	3773	10725
Centre-Est	Zabré	2019	29	130481	3727	2209	6281
Centre-Nord	Barsalogo	2019	29	203256	2448	1451	4126
Centre-Nord	Boulsa	2019	29	205118	2849	1688	4801
Centre-Nord	Boussouma	2019	29	191310	2032	1204	3425
Centre-Nord	Kaya	2019	29	377989	4294	2545	7237
Centre-Nord	Koungoussi	2019	29	341238	5908	3503	9955
Centre-Nord	Tougouri	2019	29	225662	2393	1418	4034
Centre-Ouest	Koudougou	2019	29	359866	8115	4811	13673
Centre-Ouest	Léo	2019	29	295021	7109	4215	11980
Centre-Ouest	Nanoro	2019	29	149438	3177	1884	5354
Centre-Ouest	Réo	2019	29	180781	2552	1513	4300
Centre-Ouest	Sabou	2019	29	125390	2323	1377	3915
Centre-Ouest	Sapouy	2019	29	281889	5287	3135	8909
Centre-Ouest	Tenado	2019	29	165453	1807	1071	3045
Centre-Sud	Kombissiri	2019	29	169124	3639	2157	6132
Centre-Sud	Manga	2019	29	305184	6877	4077	11590
Centre-Sud	Pô	2019	29	224208	3630	2152	6116
[truncated: 1,643 more rows]
